# Supplementary material for: Bis(guanidinium) tris­(pyridine-2,6-dicarboxyl­ato-κ3 O 2,N,O 6)zirconate(II) tetra­hydrate
Source: Acta Crystallogr Sect E Struct Rep Online. 2012 Mar 24;68(Pt 4):m462–3. doi: 10.1107/S1600536812011439 (PMC3343856; doi:10.1107/S1600536812011439)
Supplement: Supplementary file 1 [file e-68-0m462-sup1.cif]

##############################################################################
#                                                                            #
# This CIF contains the data in a paper accepted for publication in          #
# Acta Crystallographica Section E. It conforms to the requirements of       #
# Notes for Authors for Acta Crystallographica Section E, and has been       #
# peer reviewed under the auspices of the IUCr Commission on Journals.       #
#                                                                            #
# Full details of the Crystallographic Information File format               #
# are given in the paper "The Crystallographic Information File (CIF):       #
# a New Standard Archive File for Crystallography" by S. R. Hall, F. H.      #
# Allen and I. D. Brown [Acta Cryst. (1991), A47, 655-685].                  #
#                                                                            #
# The current version of the core CIF dictionary is obtainable from          #
# ftp://ftp.iucr.org/pub/cif_core.dic.                                       #
#                                                                            #
# Software is freely available for graphical display of the structure(s)     #
# in this CIF. For information consult the CIF software page                 #
# http://www.iucr.org/resources/cif/software.                                #
#                                                                            #
# This file may be used for bona fide research purposes within the           #
# scientific community so long as proper attribution is given to the journal # 
# article from which it was obtained.                                        #
#                                                                            #
##############################################################################
data_I
_audit_creation_method     SHELXL-97
_chemical_name_systematic
;
Bis(guanidinium) tris(pyridine-2,6-dicarboxylato-
\k^3^<i>O</i>^2^,<i>N</i>,<i>O</i>^6^)zirconate(II) tetrahydrate
;
_chemical_name_common     ?
_chemical_formula_moiety     '2(C H6 N3 +), C21 H9 N3 O12 Zr 2-, 4(H2 O)'
_chemical_formula_sum     'C23 H29 N9 O16 Zr'
_chemical_formula_iupac     '(C H6 N3)2 [Zr (C7 H3 N O4)3], 4H2 O'
_chemical_formula_weight     778.77
_chemical_melting_point     ?
_symmetry_cell_setting     orthorhombic
_symmetry_space_group_name_H-M     'P b c n'
_symmetry_space_group_name_Hall     '-P 2n 2ab'
loop_
    _symmetry_equiv_pos_as_xyz
    'x, y, z'
    '-x+1/2, -y+1/2, z+1/2'
    '-x, y, -z+1/2'
    'x+1/2, -y+1/2, -z'
    '-x, -y, -z'
    'x-1/2, y-1/2, -z-1/2'
    'x, -y, z-1/2'
    '-x-1/2, y-1/2, z'
_cell_length_a     17.2444(9)
_cell_length_b     10.8583(5)
_cell_length_c     16.5268(8)
_cell_angle_alpha     90.00
_cell_angle_beta     90.00
_cell_angle_gamma     90.00
_cell_volume     3094.6(3)
_cell_formula_units_Z     4
_cell_measurement_reflns_used     4151
_cell_measurement_theta_min     2.3
_cell_measurement_theta_max     26.0
_cell_measurement_temperature     120(2)
_exptl_crystal_description     prism
_exptl_crystal_colour     colorless
_exptl_crystal_size_max     0.17
_exptl_crystal_size_mid     0.15
_exptl_crystal_size_min     0.07
_exptl_crystal_density_diffrn     1.672
_exptl_crystal_density_meas     ?
_exptl_crystal_density_method     'not measured'
_exptl_crystal_F_000     1592
_exptl_absorpt_coefficient_mu     0.446
_exptl_absorpt_correction_type     multi-scan
_exptl_absorpt_process_details     '(SADABS; Bruker, 1998)'
_exptl_absorpt_correction_T_min     0.884
_exptl_absorpt_correction_T_max     0.970
_exptl_special_details     ?
_diffrn_ambient_temperature     120(2)
_diffrn_radiation_type     MoK\a
_diffrn_radiation_wavelength     0.71073
_diffrn_radiation_source     'normal-focus sealed tube'
_diffrn_radiation_monochromator     graphite
_diffrn_measurement_device_type     'Bruker SMART 1000 CCD'
_diffrn_measurement_method     '\w scans'
_diffrn_detector_area_resol_mean     ?
_diffrn_reflns_number     32229
_diffrn_reflns_av_R_equivalents     0.0678
_diffrn_reflns_av_sigmaI/netI     0.0499
_diffrn_reflns_theta_min     2.22
_diffrn_reflns_theta_max     29.01
_diffrn_reflns_theta_full     29.01
_diffrn_measured_fraction_theta_max     1.000
_diffrn_measured_fraction_theta_full     1.000
_diffrn_reflns_limit_h_min     -23
_diffrn_reflns_limit_h_max     23
_diffrn_reflns_limit_k_min     -14
_diffrn_reflns_limit_k_max     14
_diffrn_reflns_limit_l_min     -22
_diffrn_reflns_limit_l_max     22
_diffrn_standards_number     ?
_diffrn_standards_interval_count     ?
_diffrn_standards_interval_time     ?
_diffrn_standards_decay_%     ?
_refine_special_details
;
Refinement of <i>F</i>^2^ against ALL reflections. The weighted <i>R</i>-factor
<i>wR</i> and goodness of fit <i>S</i> are based on <i>F</i>^2^, conventional
<i>R</i>-factors <i>R</i> are based on <i>F</i>, with <i>F</i> set to zero for
negative <i>F</i>^2^. The threshold expression of <i>F</i>^2^ >
\s(<i>F</i>^2^) is used only for calculating <i>R</i>-factors(gt) <i>etc</i>.
and is not relevant to the choice of reflections for refinement.
<i>R</i>-factors based on <i>F</i>^2^ are statistically about twice as large
as those based on <i>F</i>, and <i>R</i>- factors based on ALL data will be
even larger.
;
_reflns_number_total     4116
_reflns_number_gt     2884
_reflns_threshold_expression     I>2\s(I)
_refine_ls_structure_factor_coef     Fsqd
_refine_ls_matrix_type     full
_refine_ls_R_factor_all     0.0815
_refine_ls_R_factor_gt     0.0559
_refine_ls_wR_factor_gt     0.1274
_refine_ls_wR_factor_ref     0.1459
_refine_ls_goodness_of_fit_ref     1.067
_refine_ls_restrained_S_all     1.067
_refine_ls_number_reflns     4116
_refine_ls_number_parameters     223
_refine_ls_number_restraints     0
_refine_ls_hydrogen_treatment     constr
_refine_ls_weighting_scheme     calc
_refine_ls_weighting_details
         'calc w=1/[\s^2^(Fo^2^)+(0.0562P)^2^+8.4300P] where P=(Fo^2^+2Fc^2^)/3'
_atom_sites_solution_hydrogens     mixed
_atom_sites_solution_primary     direct
_atom_sites_solution_secondary     difmap
_refine_ls_shift/su_max     0.000
_refine_ls_shift/su_mean     0.000
_refine_diff_density_max     0.873
_refine_diff_density_min     -0.470
_refine_ls_extinction_method     none
_refine_ls_extinction_coef     ?
loop_
    _atom_type_symbol
    _atom_type_description
    _atom_type_scat_dispersion_real
    _atom_type_scat_dispersion_imag
    _atom_type_scat_source
    'C' 'C' 0.0033 0.0016
                         'International Tables Vol C Tables 4.2.6.8 and 6.1.1.4'
    'H' 'H' 0.0000 0.0000
                         'International Tables Vol C Tables 4.2.6.8 and 6.1.1.4'
    'N' 'N' 0.0061 0.0033
                         'International Tables Vol C Tables 4.2.6.8 and 6.1.1.4'
    'O' 'O' 0.0106 0.0060
                         'International Tables Vol C Tables 4.2.6.8 and 6.1.1.4'
    'Zr' 'Zr' -2.9673 0.5597
                         'International Tables Vol C Tables 4.2.6.8 and 6.1.1.4'
_computing_data_collection     'SMART (Bruker, 1998)'
_computing_cell_refinement     'SAINT (Bruker, 1998)'
_computing_data_reduction     'SAINT (Bruker, 1998)'
_computing_structure_solution     'SHELXTL (Sheldrick, 2008)'
_computing_structure_refinement     'SHELXTL (Sheldrick, 2008)'
_computing_molecular_graphics
;
SHELXTL (Sheldrick, 2008), DIAMOND (Brandenburg, 1999) and
Mercury (Macrae et al., 2006)
;
_computing_publication_material     'SHELXTL (Sheldrick, 2008)'
loop_
    _atom_site_type_symbol
    _atom_site_label
    _atom_site_fract_x
    _atom_site_fract_y
    _atom_site_fract_z
    _atom_site_U_iso_or_equiv
    _atom_site_adp_type
    _atom_site_calc_flag
    _atom_site_refinement_flags
    _atom_site_occupancy
    _atom_site_symmetry_multiplicity
    _atom_site_disorder_assembly
    _atom_site_disorder_group
    Zr Zr1 0.5000 0.72625(4) 0.2500 0.01631(13) Uani d S 1 2 . .
    O O1 0.38154(13) 0.6592(2) 0.28200(14) 0.0245(5) Uani d . 1 1 . .
    O O2 0.25204(15) 0.6675(3) 0.27362(17) 0.0349(6) Uani d . 1 1 . .
    O O3 0.54360(12) 0.8668(2) 0.16530(13) 0.0226(5) Uani d . 1 1 . .
    O O4 0.53142(16) 1.0370(2) 0.09047(17) 0.0362(6) Uani d . 1 1 . .
    O O5 0.47334(14) 0.6443(2) 0.12914(14) 0.0236(5) Uani d . 1 1 . .
    O O6 0.42065(17) 0.4926(2) 0.05627(15) 0.0354(6) Uani d . 1 1 . .
    N N1 0.40034(15) 0.8418(2) 0.18731(16) 0.0214(5) Uani d . 1 1 . .
    N N2 0.5000 0.5072(3) 0.2500 0.0171(7) Uani d S 1 2 . .
    C C1 0.32630(19) 0.8123(3) 0.20019(19) 0.0225(6) Uani d . 1 1 . .
    C C2 0.2655(2) 0.8764(3) 0.1641(2) 0.0292(7) Uani d . 1 1 . .
    H H2A 0.2131 0.8533 0.1731 0.035 Uiso calc R 1 1 . .
    C C3 0.2842(2) 0.9750(3) 0.1146(2) 0.0295(7) Uani d . 1 1 . .
    H H3A 0.2441 1.0216 0.0898 0.035 Uiso calc R 1 1 . .
    C C4 0.3609(2) 1.0061(3) 0.1010(2) 0.0273(7) Uani d . 1 1 . .
    H H4A 0.3743 1.0733 0.0670 0.033 Uiso calc R 1 1 . .
    C C5 0.41742(19) 0.9359(3) 0.13861(19) 0.0219(6) Uani d . 1 1 . .
    C C6 0.31649(18) 0.7054(3) 0.25566(19) 0.0218(6) Uani d . 1 1 . .
    C C7 0.50369(18) 0.9516(3) 0.12932(18) 0.0205(6) Uani d . 1 1 . .
    C C8 0.47612(18) 0.4462(3) 0.18438(19) 0.0222(6) Uani d . 1 1 . .
    C C9 0.4742(2) 0.3187(3) 0.1823(2) 0.0273(7) Uani d . 1 1 . .
    H H9A 0.4557 0.2761 0.1360 0.033 Uiso calc R 1 1 . .
    C C10 0.5000 0.2551(4) 0.2500 0.0284(10) Uani d S 1 2 . .
    H H10A 0.5000 0.1676 0.2500 0.034 Uiso calc SR 1 2 . .
    C C11 0.45375(19) 0.5307(3) 0.1163(2) 0.0240(6) Uani d . 1 1 . .
    N N3 0.33875(17) 0.4432(3) 0.38628(19) 0.0312(7) Uani d . 1 1 . .
    H H3NA 0.3482 0.5016 0.3616 0.047 Uiso d R 1 1 . .
    H H3NB 0.3752 0.4039 0.4112 0.047 Uiso d R 1 1 . .
    N N4 0.25724(18) 0.3150(3) 0.45574(18) 0.0314(7) Uani d . 1 1 . .
    H H4NA 0.2971 0.2749 0.4652 0.047 Uiso d R 1 1 . .
    H H4NB 0.2158 0.2885 0.4626 0.047 Uiso d R 1 1 . .
    N N5 0.20814(17) 0.4727(3) 0.3776(2) 0.0364(8) Uani d . 1 1 . .
    H H5NA 0.2166 0.5344 0.3439 0.055 Uiso d R 1 1 . .
    H H5NB 0.1654 0.4517 0.3865 0.055 Uiso d R 1 1 . .
    C C12 0.26720(19) 0.4098(3) 0.4060(2) 0.0268(7) Uani d . 1 1 . .
    O O1W 0.39648(14) 0.2667(2) -0.01609(15) 0.0279(5) Uani d . 1 1 . .
    H H1WA 0.4195 0.2642 -0.0607 0.042 Uiso d R 1 1 . .
    H H1WB 0.4026 0.3377 0.0100 0.042 Uiso d R 1 1 . .
    O O2W 0.58669(15) 0.2479(2) 0.01935(16) 0.0310(6) Uani d . 1 1 . .
    H H2WA 0.5768 0.2747 -0.0287 0.047 Uiso d R 1 1 . .
    H H2WB 0.5631 0.1722 0.0319 0.047 Uiso d R 1 1 . .
loop_
    _atom_site_aniso_label
    _atom_site_aniso_U_11
    _atom_site_aniso_U_22
    _atom_site_aniso_U_33
    _atom_site_aniso_U_12
    _atom_site_aniso_U_13
    _atom_site_aniso_U_23
    Zr1 0.0173(2) 0.0148(2) 0.0169(2) 0.000 -0.00061(15) 0.000
    O1 0.0241(12) 0.0232(11) 0.0261(11) -0.0009(9) -0.0003(9) 0.0031(9)
    O2 0.0217(12) 0.0369(15) 0.0462(15) -0.0031(11) 0.0017(11) 0.0095(12)
    O3 0.0213(11) 0.0233(11) 0.0232(11) -0.0011(9) 0.0001(9) 0.0015(9)
    O4 0.0327(13) 0.0314(14) 0.0444(15) -0.0070(11) -0.0008(12) 0.0144(12)
    O5 0.0280(11) 0.0211(11) 0.0216(11) -0.0035(9) -0.0030(9) 0.0003(9)
    O6 0.0521(16) 0.0249(12) 0.0292(13) -0.0054(11) -0.0141(12) -0.0004(10)
    N1 0.0231(13) 0.0206(13) 0.0205(13) -0.0005(10) 0.0002(10) -0.0013(10)
    N2 0.0149(15) 0.0161(16) 0.0203(16) 0.000 0.0013(13) 0.000
    C1 0.0236(15) 0.0212(14) 0.0228(15) 0.0026(12) -0.0013(12) 0.0011(12)
    C2 0.0220(16) 0.0310(18) 0.0345(19) 0.0021(13) -0.0010(14) 0.0036(15)
    C3 0.0256(17) 0.0336(18) 0.0294(17) 0.0077(14) -0.0024(14) 0.0045(15)
    C4 0.0311(17) 0.0233(16) 0.0276(16) 0.0032(13) -0.0045(13) 0.0055(13)
    C5 0.0260(15) 0.0163(14) 0.0235(15) 0.0008(12) -0.0029(12) -0.0002(12)
    C6 0.0192(14) 0.0226(15) 0.0235(15) -0.0006(11) 0.0006(12) -0.0015(12)
    C7 0.0258(15) 0.0177(13) 0.0179(13) -0.0029(12) -0.0011(12) -0.0001(11)
    C8 0.0199(14) 0.0238(16) 0.0230(15) -0.0014(12) 0.0018(11) -0.0023(13)
    C9 0.0365(18) 0.0214(16) 0.0239(16) -0.0030(14) -0.0006(13) -0.0025(13)
    C10 0.040(3) 0.020(2) 0.025(2) 0.000 -0.003(2) 0.000
    C11 0.0244(15) 0.0240(16) 0.0235(15) -0.0002(12) -0.0027(12) -0.0022(12)
    N3 0.0240(14) 0.0321(16) 0.0375(17) -0.0040(12) 0.0005(12) 0.0113(13)
    N4 0.0269(15) 0.0324(16) 0.0348(16) -0.0033(12) 0.0041(12) 0.0093(13)
    N5 0.0208(14) 0.0441(19) 0.0444(19) -0.0014(13) 0.0018(13) 0.0160(15)
    C12 0.0275(17) 0.0300(17) 0.0228(16) -0.0002(14) -0.0002(12) 0.0000(13)
    O1W 0.0299(12) 0.0258(12) 0.0280(12) -0.0058(10) 0.0040(10) -0.0057(10)
    O2W 0.0336(13) 0.0273(12) 0.0323(13) -0.0075(10) -0.0053(11) 0.0050(10)
_geom_special_details
;
All e.s.d.'s (except the e.s.d. in the dihedral angle between two l.s. planes)
are estimated using the full covariance matrix. The cell e.s.d.'s are taken
into account individually in the estimation of e.s.d.'s in distances, angles
and torsion angles; correlations between e.s.d.'s in cell parameters are only
used when they are defined by crystal symmetry. An approximate (isotropic)
treatment of cell e.s.d.'s is used for estimating e.s.d.'s involving l.s.
planes.
;
loop_
    _geom_bond_atom_site_label_1
    _geom_bond_atom_site_label_2
    _geom_bond_site_symmetry_2
    _geom_bond_distance
    _geom_bond_publ_flag
    Zr1 O3 . 2.203(2) ?
    Zr1 O3 3_655 2.203(2) ?
    Zr1 O1 3_655 2.232(2) ?
    Zr1 O1 . 2.232(2) ?
    Zr1 O5 . 2.234(2) ?
    Zr1 O5 3_655 2.234(2) ?
    Zr1 N1 3_655 2.366(3) ?
    Zr1 N1 . 2.366(3) ?
    Zr1 N2 . 2.378(4) ?
    O1 C6 . 1.304(4) ?
    O2 C6 . 1.222(4) ?
    O3 C7 . 1.294(4) ?
    O4 C7 . 1.225(4) ?
    O5 C11 . 1.297(4) ?
    O6 C11 . 1.217(4) ?
    N1 C1 . 1.333(4) ?
    N1 C5 . 1.334(4) ?
    N2 C8 . 1.336(4) ?
    N2 C8 3_655 1.336(4) ?
    C1 C2 . 1.393(5) ?
    C1 C6 . 1.489(5) ?
    C2 C3 . 1.386(5) ?
    C2 H2A . 0.9500 ?
    C3 C4 . 1.382(5) ?
    C3 H3A . 0.9500 ?
    C4 C5 . 1.384(4) ?
    C4 H4A . 0.9500 ?
    C5 C7 . 1.505(4) ?
    C8 C9 . 1.384(5) ?
    C8 C11 . 1.503(5) ?
    C9 C10 . 1.388(4) ?
    C9 H9A . 0.9500 ?
    C10 C9 3_655 1.388(4) ?
    C10 H10A . 0.9500 ?
    N3 C12 . 1.327(4) ?
    N3 H3NA . 0.7713 ?
    N3 H3NB . 0.8647 ?
    N4 C12 . 1.329(4) ?
    N4 H4NA . 0.8289 ?
    N4 H4NB . 0.7790 ?
    N5 C12 . 1.312(4) ?
    N5 H5NA . 0.8832 ?
    N5 H5NB . 0.7861 ?
    O1W H1WA . 0.8370 ?
    O1W H1WB . 0.8899 ?
    O2W H2WA . 0.8620 ?
    O2W H2WB . 0.9408 ?
loop_
    _geom_angle_atom_site_label_1
    _geom_angle_atom_site_label_2
    _geom_angle_atom_site_label_3
    _geom_angle_site_symmetry_1
    _geom_angle_site_symmetry_3
    _geom_angle
    _geom_angle_publ_flag
    O3 Zr1 O3 . 3_655 92.30(12) ?
    O3 Zr1 O1 . 3_655 76.29(8) ?
    O3 Zr1 O1 3_655 3_655 133.53(8) ?
    O3 Zr1 O1 . . 133.53(8) ?
    O3 Zr1 O1 3_655 . 76.29(8) ?
    O1 Zr1 O1 3_655 . 141.94(12) ?
    O3 Zr1 O5 . . 77.18(8) ?
    O3 Zr1 O5 3_655 . 140.67(8) ?
    O1 Zr1 O5 3_655 . 81.18(9) ?
    O1 Zr1 O5 . . 83.89(9) ?
    O3 Zr1 O5 . 3_655 140.67(8) ?
    O3 Zr1 O5 3_655 3_655 77.18(8) ?
    O1 Zr1 O5 3_655 3_655 83.89(9) ?
    O1 Zr1 O5 . 3_655 81.18(9) ?
    O5 Zr1 O5 . 3_655 133.07(12) ?
    O3 Zr1 N1 . 3_655 70.31(8) ?
    O3 Zr1 N1 3_655 3_655 66.58(8) ?
    O1 Zr1 N1 3_655 3_655 67.17(9) ?
    O1 Zr1 N1 . 3_655 137.20(9) ?
    O5 Zr1 N1 . 3_655 138.75(9) ?
    O5 Zr1 N1 3_655 3_655 70.75(9) ?
    O3 Zr1 N1 . . 66.58(8) ?
    O3 Zr1 N1 3_655 . 70.31(8) ?
    O1 Zr1 N1 3_655 . 137.20(9) ?
    O1 Zr1 N1 . . 67.17(9) ?
    O5 Zr1 N1 . . 70.75(9) ?
    O5 Zr1 N1 3_655 . 138.75(9) ?
    N1 Zr1 N1 3_655 . 115.98(13) ?
    O3 Zr1 N2 . . 133.85(6) ?
    O3 Zr1 N2 3_655 . 133.85(6) ?
    O1 Zr1 N2 3_655 . 70.97(6) ?
    O1 Zr1 N2 . . 70.97(6) ?
    O5 Zr1 N2 . . 66.54(6) ?
    O5 Zr1 N2 3_655 . 66.54(6) ?
    N1 Zr1 N2 3_655 . 122.01(6) ?
    N1 Zr1 N2 . . 122.01(6) ?
    C6 O1 Zr1 . . 125.7(2) ?
    C7 O3 Zr1 . . 127.11(19) ?
    C11 O5 Zr1 . . 125.4(2) ?
    C1 N1 C5 . . 119.5(3) ?
    C1 N1 Zr1 . . 119.9(2) ?
    C5 N1 Zr1 . . 120.7(2) ?
    C8 N2 C8 . 3_655 120.5(4) ?
    C8 N2 Zr1 . . 119.8(2) ?
    C8 N2 Zr1 3_655 . 119.8(2) ?
    N1 C1 C2 . . 122.2(3) ?
    N1 C1 C6 . . 113.2(3) ?
    C2 C1 C6 . . 124.6(3) ?
    C3 C2 C1 . . 117.6(3) ?
    C3 C2 H2A . . 121.2 ?
    C1 C2 H2A . . 121.2 ?
    C4 C3 C2 . . 120.5(3) ?
    C4 C3 H3A . . 119.8 ?
    C2 C3 H3A . . 119.8 ?
    C3 C4 C5 . . 117.8(3) ?
    C3 C4 H4A . . 121.1 ?
    C5 C4 H4A . . 121.1 ?
    N1 C5 C4 . . 122.5(3) ?
    N1 C5 C7 . . 111.5(3) ?
    C4 C5 C7 . . 126.0(3) ?
    O2 C6 O1 . . 124.9(3) ?
    O2 C6 C1 . . 121.0(3) ?
    O1 C6 C1 . . 114.1(3) ?
    O4 C7 O3 . . 124.9(3) ?
    O4 C7 C5 . . 121.7(3) ?
    O3 C7 C5 . . 113.4(3) ?
    N2 C8 C9 . . 121.6(3) ?
    N2 C8 C11 . . 112.6(3) ?
    C9 C8 C11 . . 125.9(3) ?
    C8 C9 C10 . . 118.1(3) ?
    C8 C9 H9A . . 121.0 ?
    C10 C9 H9A . . 121.0 ?
    C9 C10 C9 . 3_655 120.2(4) ?
    C9 C10 H10A . . 119.9 ?
    C9 C10 H10A 3_655 . 119.9 ?
    O6 C11 O5 . . 125.4(3) ?
    O6 C11 C8 . . 121.6(3) ?
    O5 C11 C8 . . 113.1(3) ?
    C12 N3 H3NA . . 123.4 ?
    C12 N3 H3NB . . 115.1 ?
    H3NA N3 H3NB . . 120.4 ?
    C12 N4 H4NA . . 114.6 ?
    C12 N4 H4NB . . 119.6 ?
    H4NA N4 H4NB . . 122.8 ?
    C12 N5 H5NA . . 119.5 ?
    C12 N5 H5NB . . 120.7 ?
    H5NA N5 H5NB . . 119.5 ?
    N5 C12 N3 . . 119.5(3) ?
    N5 C12 N4 . . 121.6(3) ?
    N3 C12 N4 . . 118.9(3) ?
    H1WA O1W H1WB . . 113.4 ?
    H2WA O2W H2WB . . 114.3 ?
loop_
    _geom_torsion_atom_site_label_1
    _geom_torsion_atom_site_label_2
    _geom_torsion_atom_site_label_3
    _geom_torsion_atom_site_label_4
    _geom_torsion_site_symmetry_1
    _geom_torsion_site_symmetry_2
    _geom_torsion_site_symmetry_3
    _geom_torsion_site_symmetry_4
    _geom_torsion
    _geom_torsion_publ_flag
    O3 Zr1 O1 C6 . . . . -5.4(3) ?
    O3 Zr1 O1 C6 3_655 . . . 74.6(2) ?
    O1 Zr1 O1 C6 3_655 . . . -138.4(3) ?
    O5 Zr1 O1 C6 . . . . -71.2(3) ?
    O5 Zr1 O1 C6 3_655 . . . 153.4(3) ?
    N1 Zr1 O1 C6 3_655 . . . 104.6(3) ?
    N1 Zr1 O1 C6 . . . . 0.5(2) ?
    N2 Zr1 O1 C6 . . . . -138.4(3) ?
    O3 Zr1 O3 C7 3_655 . . . -59.3(2) ?
    O1 Zr1 O3 C7 3_655 . . . 166.3(3) ?
    O1 Zr1 O3 C7 . . . . 13.9(3) ?
    O5 Zr1 O3 C7 . . . . 82.4(2) ?
    O5 Zr1 O3 C7 3_655 . . . -131.8(2) ?
    N1 Zr1 O3 C7 3_655 . . . -123.4(3) ?
    N1 Zr1 O3 C7 . . . . 8.1(2) ?
    N2 Zr1 O3 C7 . . . . 120.7(2) ?
    O3 Zr1 O5 C11 . . . . 166.3(3) ?
    O3 Zr1 O5 C11 3_655 . . . -116.0(3) ?
    O1 Zr1 O5 C11 3_655 . . . 88.4(3) ?
    O1 Zr1 O5 C11 . . . . -56.4(3) ?
    O5 Zr1 O5 C11 3_655 . . . 15.4(2) ?
    N1 Zr1 O5 C11 3_655 . . . 127.9(2) ?
    N1 Zr1 O5 C11 . . . . -124.3(3) ?
    N2 Zr1 O5 C11 . . . . 15.4(2) ?
    O3 Zr1 N1 C1 . . . . 175.0(3) ?
    O3 Zr1 N1 C1 3_655 . . . -83.4(2) ?
    O1 Zr1 N1 C1 3_655 . . . 143.0(2) ?
    O1 Zr1 N1 C1 . . . . -0.4(2) ?
    O5 Zr1 N1 C1 . . . . 91.0(2) ?
    O5 Zr1 N1 C1 3_655 . . . -43.3(3) ?
    N1 Zr1 N1 C1 3_655 . . . -133.3(3) ?
    N2 Zr1 N1 C1 . . . . 46.7(3) ?
    O3 Zr1 N1 C5 . . . . -4.5(2) ?
    O3 Zr1 N1 C5 3_655 . . . 97.1(2) ?
    O1 Zr1 N1 C5 3_655 . . . -36.6(3) ?
    O1 Zr1 N1 C5 . . . . -180.0(3) ?
    O5 Zr1 N1 C5 . . . . -88.5(2) ?
    O5 Zr1 N1 C5 3_655 . . . 137.1(2) ?
    N1 Zr1 N1 C5 3_655 . . . 47.2(2) ?
    N2 Zr1 N1 C5 . . . . -132.8(2) ?
    O3 Zr1 N2 C8 . . . . -49.04(17) ?
    O3 Zr1 N2 C8 3_655 . . . 130.96(17) ?
    O1 Zr1 N2 C8 3_655 . . . -96.28(17) ?
    O1 Zr1 N2 C8 . . . . 83.72(17) ?
    O5 Zr1 N2 C8 . . . . -7.83(17) ?
    O5 Zr1 N2 C8 3_655 . . . 172.17(17) ?
    N1 Zr1 N2 C8 3_655 . . . -141.88(17) ?
    N1 Zr1 N2 C8 . . . . 38.12(17) ?
    O3 Zr1 N2 C8 . . . 3_655 130.96(17) ?
    O3 Zr1 N2 C8 3_655 . . 3_655 -49.04(17) ?
    O1 Zr1 N2 C8 3_655 . . 3_655 83.72(17) ?
    O1 Zr1 N2 C8 . . . 3_655 -96.28(17) ?
    O5 Zr1 N2 C8 . . . 3_655 172.17(17) ?
    O5 Zr1 N2 C8 3_655 . . 3_655 -7.83(17) ?
    N1 Zr1 N2 C8 3_655 . . 3_655 38.12(17) ?
    N1 Zr1 N2 C8 . . . 3_655 -141.88(17) ?
    C5 N1 C1 C2 . . . . 0.3(5) ?
    Zr1 N1 C1 C2 . . . . -179.3(2) ?
    C5 N1 C1 C6 . . . . 179.9(3) ?
    Zr1 N1 C1 C6 . . . . 0.4(4) ?
    N1 C1 C2 C3 . . . . -1.2(5) ?
    C6 C1 C2 C3 . . . . 179.2(3) ?
    C1 C2 C3 C4 . . . . 1.1(5) ?
    C2 C3 C4 C5 . . . . -0.2(5) ?
    C1 N1 C5 C4 . . . . 0.7(5) ?
    Zr1 N1 C5 C4 . . . . -179.7(2) ?
    C1 N1 C5 C7 . . . . -177.9(3) ?
    Zr1 N1 C5 C7 . . . . 1.7(3) ?
    C3 C4 C5 N1 . . . . -0.7(5) ?
    C3 C4 C5 C7 . . . . 177.7(3) ?
    Zr1 O1 C6 O2 . . . . 179.8(3) ?
    Zr1 O1 C6 C1 . . . . -0.4(4) ?
    N1 C1 C6 O2 . . . . 179.8(3) ?
    C2 C1 C6 O2 . . . . -0.6(5) ?
    N1 C1 C6 O1 . . . . 0.0(4) ?
    C2 C1 C6 O1 . . . . 179.7(3) ?
    Zr1 O3 C7 O4 . . . . 170.7(2) ?
    Zr1 O3 C7 C5 . . . . -9.9(4) ?
    N1 C5 C7 O4 . . . . -176.1(3) ?
    C4 C5 C7 O4 . . . . 5.4(5) ?
    N1 C5 C7 O3 . . . . 4.5(4) ?
    C4 C5 C7 O3 . . . . -174.0(3) ?
    C8 N2 C8 C9 3_655 . . . 0.9(2) ?
    Zr1 N2 C8 C9 . . . . -179.1(2) ?
    C8 N2 C8 C11 3_655 . . . -178.4(3) ?
    Zr1 N2 C8 C11 . . . . 1.6(3) ?
    N2 C8 C9 C10 . . . . -1.8(5) ?
    C11 C8 C9 C10 . . . . 177.4(3) ?
    C8 C9 C10 C9 . . . 3_655 0.9(2) ?
    Zr1 O5 C11 O6 . . . . 160.2(3) ?
    Zr1 O5 C11 C8 . . . . -19.8(4) ?
    N2 C8 C11 O6 . . . . -169.6(3) ?
    C9 C8 C11 O6 . . . . 11.1(5) ?
    N2 C8 C11 O5 . . . . 10.4(4) ?
    C9 C8 C11 O5 . . . . -168.9(3) ?
loop_
    _geom_hbond_atom_site_label_D
    _geom_hbond_atom_site_label_H
    _geom_hbond_atom_site_label_A
    _geom_hbond_site_symmetry_A
    _geom_hbond_distance_DH
    _geom_hbond_distance_HA
    _geom_hbond_distance_DA
    _geom_hbond_angle_DHA
    _geom_hbond_publ_flag
    N3 H3NA O1 . 0.77 2.23 3.003(4) 175 yes
    N3 H3NB O2W 3_655 0.86 2.15 2.930(4) 150 yes
    N4 H4NA O2W 3_655 0.83 2.04 2.818(4) 156 yes
    N4 H4NB O1W 2_555 0.78 2.06 2.834(4) 175 yes
    N5 H5NA O2 . 0.88 1.95 2.828(4) 171 yes
    N5 H5NB O3 6_556 0.79 2.45 3.143(4) 148 yes
    N5 H5NB O4 6_556 0.79 2.52 3.171(4) 141 yes
    O1W H1WA O3 5_665 0.84 2.33 3.041(3) 143 yes
    O1W H1WA O5 5_665 0.84 2.38 3.076(3) 140 yes
    O1W H1WB O6 . 0.89 1.87 2.761(3) 175 yes
    O2W H2WA O5 5_665 0.86 2.07 2.909(3) 165 yes
    O2W H2WA O6 5_665 0.86 2.57 3.085(3) 119 yes
    O2W H2WB O4 1_545 0.94 1.84 2.745(3) 160 yes
data_global
_journal_date_recd_electronic     2012-03-04
_journal_date_accepted     2012-03-15
_journal_name_full     'Acta Crystallographica, Section E'
_journal_year     2012
_journal_volume     68
_journal_issue      4
_journal_page_first     m462
_journal_page_last     m463
_journal_paper_category     QM
_journal_paper_doi     10.1107/S1600536812011439
_journal_coeditor_code     LH5430
_publ_contact_author_name     'Masoumeh Tabatabaee'
_publ_contact_author_address
;
Department of Chemistry, Yazd Branch, Islamic Azad University, Yazd, Iran
;
_publ_contact_author_email     'tabatabaee45m@yahoo.com'
_publ_contact_author_fax     '+983518223313'
_publ_contact_author_phone     '+983518117582'
_publ_section_title
;\
Bis(guanidinium)
tris(pyridine-2,6-dicarboxylato-\k^3^<i>O</i>^2^,<i>N</i>,<i>O</i>^6^)\
zirconate(II) tetrahydrate
;
loop_
    _publ_author_name
    _publ_author_footnote
    _publ_author_address
    'Tabatabaee, Masoumeh' ?
;
Department of Chemistry, Yazd Branch, Islamic Azad University, Yazd, Iran
;
    'Adineh, Mahnaz' .
;
Department of Chemistry, Yazd Branch, Islamic Azad University, Yazd, Iran
;
    'Derikvand, Zohreh' .
;
Department of Chemistry, Faculty of Science, Khorramabad Branch, Islamic Azad
University, Khorramabad, Iran
;
    'Attar Gharamaleki, Jafar' .
;
Faculty of Chemistry, Tarbiat Moallem University, 49 Mofateh Avenue, Tehran,
Iran
;
