# Supplementary material for: Bis(guanidinium) tris­(pyridine-2,6-dicarboxyl­ato-κ3 O 2,N,O 6)zirconate(II) tetra­hydrate
Source: Acta Crystallogr Sect E Struct Rep Online. 2012 Mar 24;68(Pt 4):m462–3. doi: 10.1107/S1600536812011439 (PMC3343856; doi:10.1107/S1600536812011439)
Supplement: Supplementary file 2 [file e-68-0m462-Isup2.hkl]

# 
# h,k,l, Fc-squared, Fo-squared, sigma(Fo-squared) and status flag 
# 
data_I
_shelx_title ' o20 in Pbcn' 
_shelx_refln_list_code          4 
_shelx_F_calc_maximum      519.83 
_exptl_crystal_F_000      1592.00 
_reflns_d_resolution_high  0.7329 
 
loop_ 
 _symmetry_equiv_pos_as_xyz 
 'x, y, z' 
 '-x+1/2, -y+1/2, z+1/2' 
 '-x, y, -z+1/2' 
 'x+1/2, -y+1/2, -z' 
 '-x, -y, -z' 
 'x-1/2, y-1/2, -z-1/2' 
 'x, -y, z-1/2' 
 '-x-1/2, y-1/2, z' 
 
_cell_length_a    17.2444 
_cell_length_b    10.8583 
_cell_length_c    16.5268 
_cell_angle_alpha  90.000 
_cell_angle_beta   90.000 
_cell_angle_gamma  90.000 
 
_shelx_F_squared_multiplier     1.000 
 
loop_ 
 _refln_index_h 
 _refln_index_k 
 _refln_index_l 
 _refln_F_squared_calc 
 _refln_F_squared_meas 
 _refln_F_squared_sigma 
 _refln_observed_status 
   2   0   0    66301.85    79286.59   4367.86 o 
   4   0   0    98486.22   108739.83   5990.56 o 
   6   0   0       39.56       11.11     10.48 o 
   8   0   0    36583.23    43870.03   2422.39 o 
  10   0   0    10476.15    11114.54    619.95 o 
  12   0   0    13250.00    13559.01    756.93 o 
  14   0   0       21.00        5.06     24.20 o 
  16   0   0      473.93      403.35     58.54 o 
  18   0   0      868.78      817.01     88.50 o 
  20   0   0     1816.45     1928.22    456.18 o 
  22   0   0     1638.53     2011.33    180.50 o 
   1   1   0     2090.54     2254.90     97.30 o 
   3   1   0     5571.21     6139.90    263.76 o 
   5   1   0      700.89      604.16     27.19 o 
   7   1   0     4704.96     5320.23    210.94 o 
   9   1   0      441.34      405.22     23.33 o 
  11   1   0      980.61      744.98     40.98 o 
  13   1   0      346.70      226.64     20.99 o 
  15   1   0      197.43      132.47     25.99 o 
  17   1   0     1131.99     1061.55     72.06 o 
  19   1   0      115.09       32.55     34.65 o 
  21   1   0       17.49       -3.42     39.88 o 
  23   1   0      340.65      605.67     77.36 o 
   0   2   0     1931.64     2097.52    118.17 o 
   2   2   0     3933.06     4003.38    158.08 o 
   4   2   0      402.46      384.58     19.45 o 
   6   2   0        6.00       -0.68     10.98 o 
   8   2   0    14922.66    16417.03    642.99 o 
  10   2   0    13117.55    14133.67    555.56 o 
  12   2   0    13462.55    14811.58    583.54 o 
  14   2   0      712.70      572.39     43.88 o 
  16   2   0     6595.39     7889.91    392.00 o 
  18   2   0     1568.60     1837.93    109.58 o 
  20   2   0     1700.77     1882.99    115.85 o 
  22   2   0      998.29     1051.95     83.19 o 
   1   3   0     8877.63     9714.64    417.02 o 
   3   3   0      103.61      120.68     10.75 o 
   5   3   0    17963.71    19160.45    749.49 o 
   7   3   0     6117.25     6542.37    259.59 o 
   9   3   0    18194.65    21624.07    846.97 o 
  11   3   0      140.76      163.57     17.60 o 
  13   3   0       20.95        9.24     16.43 o 
  15   3   0     1928.21     1774.69     90.06 o 
  17   3   0        5.62       14.30     29.34 o 
  19   3   0       46.67       65.52     37.16 o 
  21   3   0       58.23       33.50     49.19 o 
  23   3   0        1.26       11.17     75.37 o 
   0   4   0    46248.43    51634.92   2849.81 o 
   2   4   0    21202.53    23281.92    910.12 o 
   4   4   0      568.86      340.20     26.58 o 
   6   4   0     9447.36    10715.49    420.92 o 
   8   4   0      318.32      205.75     19.42 o 
  10   4   0    20495.62    21809.27    855.41 o 
  12   4   0     7137.60     7824.82    313.18 o 
  14   4   0    12337.96    13707.82    543.30 o 
  16   4   0     1160.55     1125.25     74.30 o 
  18   4   0     1312.25     1335.11     86.89 o 
  20   4   0     1822.01     1965.21    204.08 o 
  22   4   0     1445.09     1657.33    160.58 o 
   1   5   0    20583.81    22986.39    900.03 o 
   3   5   0    17366.06    21056.29    825.22 o 
   5   5   0      337.65      247.95     21.32 o 
   7   5   0     1047.32      871.77     42.01 o 
   9   5   0     2330.70     2145.32     91.47 o 
  11   5   0     4992.97     5472.77    221.88 o 
  13   5   0     1407.34     1422.69     67.79 o 
  15   5   0      936.54      787.06     50.73 o 
  17   5   0     2799.26     2766.80    258.10 o 
  19   5   0      197.87      198.63     65.32 o 
  21   5   0     1683.40     1865.16    177.06 o 
   0   6   0     5710.22     6559.74    368.43 o 
   2   6   0     5088.03     4842.31    194.11 o 
   4   6   0      149.63      119.06     16.60 o 
   6   6   0     2699.12     2618.57    109.57 o 
   8   6   0      244.32      159.81     18.37 o 
  10   6   0     5668.60     5680.20    229.36 o 
  12   6   0     4681.02     5062.67    206.76 o 
  14   6   0     3776.41     4309.50    196.75 o 
  16   6   0       98.53      143.71     51.50 o 
  18   6   0     1237.95     1414.85    136.82 o 
  20   6   0      216.27      204.45     71.93 o 
   1   7   0     3868.85     3791.32    155.09 o 
   3   7   0      149.71       82.29     21.58 o 
   5   7   0     7691.98     8423.01    335.90 o 
   7   7   0     2387.25     2472.35    105.18 o 
   9   7   0     2239.86     2271.52     99.16 o 
  11   7   0      249.55      159.69     28.27 o 
  13   7   0      970.35      796.80     58.40 o 
  15   7   0      203.77      186.95     43.68 o 
  17   7   0     1201.95     1247.55    275.93 o 
  19   7   0     1537.45     1922.52    210.08 o 
   0   8   0     1237.17     1081.29    100.74 o 
   2   8   0     4947.92     5012.72    203.14 o 
   4   8   0        0.74      -16.44     16.44 o 
   6   8   0      373.46      356.78     43.20 o 
   8   8   0      274.67      200.64     43.01 o 
  10   8   0     1432.11     1373.83     83.82 o 
  12   8   0       75.16       54.41     31.91 o 
  14   8   0     2085.67     2333.35    194.83 o 
  16   8   0       26.90       39.72     80.33 o 
  18   8   0      322.08      253.73     70.57 o 
   1   9   0     7217.23     7635.31    306.90 o 
   3   9   0     6176.76     6858.86    276.41 o 
   5   9   0     1570.09     1492.19     79.28 o 
   7   9   0      934.04      730.07     49.62 o 
   9   9   0     4633.31     4789.19    243.27 o 
  11   9   0    12391.53    14260.30    695.07 o 
  13   9   0     3940.34     4274.18    223.45 o 
  15   9   0     2623.87     3099.52    602.00 o 
  17   9   0     1760.39     1651.71    156.41 o 
   0  10   0     4241.29     4547.99    267.20 o 
   2  10   0     5180.91     5433.91    244.52 o 
   4  10   0       75.13       79.54     26.73 o 
   6  10   0        6.95      -28.29     28.29 o 
   8  10   0      543.16      507.41     48.72 o 
  10  10   0      488.76      353.28     44.02 o 
  12  10   0        0.54      -35.63     46.12 o 
  14  10   0      170.03      282.47     49.49 o 
  16  10   0      551.63      596.12     96.48 o 
   1  11   0     1556.31     1504.72     93.69 o 
   3  11   0      348.78      226.48     41.73 o 
   5  11   0     1274.69     1174.27     77.90 o 
   7  11   0     4845.00     5892.99    298.96 o 
   9  11   0      501.73      338.74     63.60 o 
  11  11   0     2305.38     2517.94    180.00 o 
  13  11   0      296.49      234.66     50.97 o 
  15  11   0      941.30      978.98    142.64 o 
   0  12   0       16.31      -45.96    119.69 o 
   2  12   0      219.78      179.44     47.75 o 
   4  12   0     2063.61     2418.08    162.52 o 
   6  12   0     2264.59     2868.52    224.18 o 
   8  12   0      287.03      254.81     51.27 o 
  10  12   0       28.43       48.05     62.12 o 
  12  12   0      205.32      182.61     50.55 o 
   1  13   0     3331.90     3922.24    304.58 o 
   3  13   0     1923.19     2343.78    187.84 o 
   5  13   0     2696.86     3113.05    257.22 o 
   7  13   0     1486.88     1549.55    150.02 o 
   9  13   0     2624.24     3250.37    212.57 o 
  11  13   0     1144.97      828.41     93.12 o 
   0  14   0      159.03       96.04    107.34 o 
   2  14   0      581.35      586.36    151.12 o 
   4  14   0       16.30      -17.05     75.34 o 
   6  14   0      376.90      408.49     81.52 o 
   1   1   1    62429.82    70528.55   2126.51 o 
   2   1   1     1086.28      989.07     29.56 o 
   3   1   1      322.50      342.57     11.57 o 
   4   1   1       26.17        6.41      4.52 o 
   5   1   1     6741.45     6709.80    186.70 o 
   6   1   1     2383.94     2565.20     73.23 o 
   7   1   1     5000.29     4906.92    137.77 o 
   8   1   1      233.40      177.92     10.01 o 
   9   1   1     8950.91     9333.62    260.55 o 
  10   1   1      278.94      150.09     10.55 o 
  11   1   1     7987.93     8736.85    245.02 o 
  12   1   1      595.91      530.93     25.57 o 
  13   1   1      874.69      769.76     34.17 o 
  14   1   1     1830.30     1720.79     55.00 o 
  15   1   1     1390.66     1281.06     48.89 o 
  16   1   1       22.02        9.91     17.74 o 
  17   1   1     5575.62     6531.77    232.17 o 
  18   1   1      180.77      145.98     24.38 o 
  19   1   1     1614.45     1984.10     84.66 o 
  20   1   1      346.95      360.49     41.00 o 
  21   1   1     2058.39     2512.46    103.51 o 
  22   1   1       10.36      -31.96     31.96 o 
  23   1   1     1568.78     1977.53     96.52 o 
   0   2   1     8302.81     8123.71    317.48 o 
   1   2   1      958.68      784.07     23.28 o 
   2   2   1      390.88      293.93     11.59 o 
   3   2   1     3829.03     3578.72    100.26 o 
   4   2   1        5.15        7.05      5.00 o 
   5   2   1      669.61      696.49     22.29 o 
   6   2   1     1241.45     1102.39     33.70 o 
   7   2   1     1709.71     1643.40     48.86 o 
   8   2   1     5514.70     6279.87    176.04 o 
   9   2   1     2532.51     2770.27     80.12 o 
  10   2   1      368.95      241.77     15.53 o 
  11   2   1      291.44      238.58     14.02 o 
  12   2   1       10.07       13.06     10.03 o 
  13   2   1       92.71       65.91     14.02 o 
  14   2   1       25.96       24.01     12.21 o 
  15   2   1       66.54       43.67     14.88 o 
  16   2   1     3077.99     3226.20    120.23 o 
  17   2   1       12.73      -16.44     19.85 o 
  18   2   1        2.79      -13.00     23.25 o 
  19   2   1       26.16       35.88     24.69 o 
  20   2   1       92.44       54.01     27.39 o 
  21   2   1       18.29       15.64     29.22 o 
  22   2   1       40.54       29.09     35.26 o 
  23   2   1        4.77      -42.30     42.30 o 
   1   3   1     2251.89     2030.68     57.98 o 
   2   3   1     2082.42     2013.93     57.79 o 
   3   3   1      462.07      428.48     14.64 o 
   4   3   1       19.17       21.38      5.40 o 
   5   3   1    10456.75    11128.60    308.81 o 
   6   3   1       66.56       47.19      6.73 o 
   7   3   1    13740.28    15718.59    435.76 o 
   8   3   1       87.05       11.14      8.00 o 
   9   3   1     1570.24     1289.37     40.51 o 
  10   3   1     1245.39     1214.29     39.35 o 
  11   3   1     6060.89     6824.96    192.95 o 
  12   3   1        6.39      -10.45     10.45 o 
  13   3   1     2268.12     2294.55     70.12 o 
  14   3   1      380.26      286.98     18.70 o 
  15   3   1     1311.80     1269.43     55.85 o 
  16   3   1      725.58      711.02     38.78 o 
  17   3   1     2013.05     2436.40     96.30 o 
  18   3   1       13.80       -3.87     29.04 o 
  19   3   1      545.26      603.81     39.62 o 
  20   3   1        3.55       -8.87     29.57 o 
  21   3   1      361.38      343.22     43.92 o 
  22   3   1       16.71      -33.27     41.91 o 
  23   3   1      204.47      269.01     81.83 o 
   0   4   1    27946.30    32680.82   1398.53 o 
   1   4   1     1351.69     1281.23     38.40 o 
   2   4   1        4.07        7.02      5.95 o 
   3   4   1      411.69      267.35     12.49 o 
   4   4   1     6038.70     6330.63    170.13 o 
   5   4   1     5881.33     6473.72    174.52 o 
   6   4   1     1789.31     1440.38     43.82 o 
   7   4   1      101.73       78.82      8.68 o 
   8   4   1     7518.40     8082.16    226.17 o 
   9   4   1      289.56      209.19     12.88 o 
  10   4   1     3084.62     2983.07     87.34 o 
  11   4   1        0.01        0.97     10.43 o 
  12   4   1     3355.86     3455.12    101.40 o 
  13   4   1       17.85       20.99     12.50 o 
  14   4   1     2115.92     2230.91     69.78 o 
  15   4   1      115.55       52.06     16.62 o 
  16   4   1     2129.21     2289.15     90.61 o 
  17   4   1      458.61      387.97     30.41 o 
  18   4   1      285.72      226.72     30.36 o 
  19   4   1       70.53      150.09     32.95 o 
  20   4   1      211.65      202.58     48.20 o 
  21   4   1      140.76       29.59     44.50 o 
  22   4   1       19.06      -49.38     49.38 o 
   1   5   1      795.34     1000.00     31.93 o 
   2   5   1      711.44      688.23     26.61 o 
   3   5   1     4267.29     3919.70    111.80 o 
   4   5   1      650.57      598.42     20.81 o 
   5   5   1     7494.51     7833.50    219.27 o 
   6   5   1      797.99      771.59     26.51 o 
   7   5   1      593.85      451.56     18.66 o 
   8   5   1      400.54      327.99     16.13 o 
   9   5   1     2804.36     2397.94     71.48 o 
  10   5   1      542.61      459.87     20.36 o 
  11   5   1     5350.36     5674.93    162.16 o 
  12   5   1      556.22      454.35     23.16 o 
  13   5   1     5191.24     5769.27    165.21 o 
  14   5   1        0.79       21.09     15.23 o 
  15   5   1     7295.51     8221.10    257.15 o 
  16   5   1       12.06       17.65     24.12 o 
  17   5   1      824.38      903.98     55.26 o 
  18   5   1      134.28      162.29     40.56 o 
  19   5   1     1812.97     1948.10    121.58 o 
  20   5   1      106.68       64.85     40.80 o 
  21   5   1      961.63     1227.71    163.59 o 
  22   5   1      321.10      401.74     62.21 o 
   0   6   1     2389.10     2039.88     85.80 o 
   1   6   1      130.99       51.46      8.93 o 
   2   6   1     3935.39     3518.71    101.35 o 
   3   6   1     5025.77     5242.78    148.31 o 
   4   6   1     4228.32     4052.73    116.02 o 
   5   6   1     1421.96     1507.89     47.20 o 
   6   6   1      684.96      538.28     24.04 o 
   7   6   1      667.23      587.12     23.26 o 
   8   6   1     1496.57     1333.23     43.52 o 
   9   6   1       41.44       15.59     11.17 o 
  10   6   1      399.92      297.33     17.32 o 
  11   6   1     1319.09     1254.75     43.34 o 
  12   6   1      676.12      516.18     25.41 o 
  13   6   1      311.64      238.30     20.14 o 
  14   6   1      236.15      181.17     20.23 o 
  15   6   1      111.07       77.71     24.09 o 
  16   6   1     2404.57     2772.13    155.99 o 
  17   6   1        6.87        9.09     34.09 o 
  18   6   1     1059.80     1029.70     78.75 o 
  19   6   1        0.44      -39.28     39.28 o 
  20   6   1     1798.02     2371.66    169.81 o 
  21   6   1      172.50      170.60     54.38 o 
   1   7   1      547.53      386.77     23.56 o 
   2   7   1      108.83       85.04     13.37 o 
   3   7   1     7046.22     7649.21    215.30 o 
   4   7   1       72.01       47.39     10.71 o 
   5   7   1     1615.92     1647.23     52.20 o 
   6   7   1      137.93       67.24     11.86 o 
   7   7   1     2140.04     2169.23     66.49 o 
   8   7   1      789.04      745.69     30.26 o 
   9   7   1       19.75       21.38     13.01 o 
  10   7   1       54.83       46.89     13.85 o 
  11   7   1        0.97       22.52     15.27 o 
  12   7   1       52.08       23.93     20.25 o 
  13   7   1      430.84      362.12     26.43 o 
  14   7   1       27.70      -13.97     19.30 o 
  15   7   1       22.68       11.14     25.84 o 
  16   7   1      738.29      621.36     59.84 o 
  17   7   1        6.05       40.22     38.72 o 
  18   7   1      242.84      163.69     45.82 o 
  19   7   1        8.74       19.12     46.23 o 
  20   7   1        2.03      -30.20     44.87 o 
   0   8   1     3196.27     2795.39    117.76 o 
   1   8   1       12.11       24.88     11.52 o 
   2   8   1     3585.38     3491.51    102.45 o 
   3   8   1      248.57      211.17     19.50 o 
   4   8   1     2522.24     2505.94     75.88 o 
   5   8   1      131.28      112.63     15.94 o 
   6   8   1     5676.34     6079.43    181.50 o 
   7   8   1      123.62       60.82     14.93 o 
   8   8   1      410.24      296.89     21.11 o 
   9   8   1        1.43       20.93     16.38 o 
  10   8   1     7864.73     8679.86    284.91 o 
  11   8   1       26.86       10.36     18.32 o 
  12   8   1     2968.68     3267.35    115.42 o 
  13   8   1        0.00      -20.93     20.93 o 
  14   8   1     3101.57     3292.12    124.74 o 
  15   8   1       67.03       56.54     30.25 o 
  16   8   1      524.64      507.05     57.90 o 
  17   8   1       24.91       69.54     40.50 o 
  18   8   1     1527.38     1749.79    117.03 o 
  19   8   1       51.04       19.08     49.70 o 
   1   9   1     2100.46     2080.89     65.18 o 
   2   9   1        4.37      -13.97     13.97 o 
   3   9   1     1631.03     1532.96     53.72 o 
   4   9   1      516.30      426.06     23.85 o 
   5   9   1      600.53      465.83     24.81 o 
   6   9   1      312.58      225.16     21.86 o 
   7   9   1        2.98       -6.05     17.10 o 
   8   9   1      378.04      260.26     23.25 o 
   9   9   1     1543.21     1481.30     59.80 o 
  10   9   1       79.69       30.74     20.60 o 
  11   9   1      768.48      712.14     50.06 o 
  12   9   1      200.36      114.64     25.27 o 
  13   9   1       10.96      -23.50     23.50 o 
  14   9   1       28.81       30.93     28.45 o 
  15   9   1       10.28       -9.69     34.00 o 
  16   9   1       52.88       18.46     42.52 o 
  17   9   1       13.05      -45.65     45.74 o 
  18   9   1       41.21       25.34     48.12 o 
   0  10   1     4668.52     4908.33    222.37 o 
   1  10   1      220.25      149.37     19.48 o 
   2  10   1     7836.26     8718.45    271.15 o 
   3  10   1      205.51      168.76     20.38 o 
   4  10   1     1944.10     1960.78     74.90 o 
   5  10   1        9.49       -6.43     18.68 o 
   6  10   1     6016.59     6470.25    216.08 o 
   7  10   1      774.94      718.37     39.91 o 
   8  10   1     1482.29     1386.39     61.47 o 
   9  10   1        1.11      -16.78     21.41 o 
  10  10   1     2819.45     3164.25    121.27 o 
  11  10   1       28.40       17.60     27.51 o 
  12  10   1     3128.64     3518.78    133.73 o 
  13  10   1      101.96       80.54     28.68 o 
  14  10   1      877.35      730.02     51.00 o 
  15  10   1        0.27       23.20     40.60 o 
  16  10   1      519.69      417.13     60.68 o 
  17  10   1       18.52      -15.32     51.31 o 
   1  11   1        2.49      -19.79     23.25 o 
   2  11   1      261.99      200.66     25.50 o 
   3  11   1        1.62      -17.13     21.48 o 
   4  11   1       93.04       70.36     24.19 o 
   5  11   1     2776.79     3011.14    115.46 o 
   6  11   1       82.17       59.79     23.50 o 
   7  11   1        0.65      -22.95     22.95 o 
   8  11   1       96.42       69.95     24.71 o 
   9  11   1      108.26      138.49     31.54 o 
  10  11   1      437.51      298.14     32.31 o 
  11  11   1        3.62       24.46     27.82 o 
  12  11   1        0.23       22.31     29.31 o 
  13  11   1       55.14        4.33     31.20 o 
  14  11   1       78.91       84.17     38.48 o 
  15  11   1       29.55       44.96     45.92 o 
   0  12   1     1866.84     1956.94    138.14 o 
   1  12   1      104.61       58.77     30.22 o 
   2  12   1      615.61      646.28     48.65 o 
   3  12   1        5.02      -20.37     28.70 o 
   4  12   1     2340.95     2798.34    128.37 o 
   5  12   1        2.55       24.67     32.11 o 
   6  12   1     1960.41     2170.64     96.88 o 
   7  12   1     1024.45      983.73     52.63 o 
   8  12   1     1732.87     1909.08     88.84 o 
   9  12   1       45.48      -30.77     30.77 o 
  10  12   1     1507.92     1657.88     84.19 o 
  11  12   1        0.05      -31.67     31.67 o 
  12  12   1      588.95      499.79     52.51 o 
  13  12   1        8.11       -6.68     35.83 o 
   1  13   1      875.90      767.34     99.86 o 
   2  13   1        9.95       21.04     37.72 o 
   3  13   1      841.74      854.59     67.03 o 
   4  13   1       11.79      -34.17     38.03 o 
   5  13   1      394.71      339.97     43.09 o 
   6  13   1       87.03       41.27     36.71 o 
   7  13   1       86.83       28.36     36.71 o 
   8  13   1       13.74       30.71     37.34 o 
   9  13   1      105.61       59.42     41.92 o 
  10  13   1       30.56      -40.14     40.14 o 
  11  13   1      174.12      160.55     44.55 o 
   0  14   1     3524.97     4450.87    345.65 o 
   1  14   1       20.07      -17.02     61.31 o 
   2  14   1     1920.48     2655.88    160.28 o 
   3  14   1      143.20      105.97     53.03 o 
   4  14   1     1563.99     1969.84    128.66 o 
   5  14   1       11.65       53.86     57.22 o 
   6  14   1     1392.54     1614.87     92.30 o 
   7  14   1       61.64      -11.48     45.42 o 
   0   0   2    48960.78    54229.12   2989.71 o 
   1   0   2      450.89      440.79     18.85 o 
   2   0   2    18975.17    19764.05    770.80 o 
   3   0   2    18433.13    19549.63    836.24 o 
   4   0   2    57769.13    64288.89   3068.15 o 
   5   0   2     1685.75     1745.30     78.44 o 
   6   0   2    71258.82    78564.28   3063.10 o 
   7   0   2        9.09        1.93      7.51 o 
   8   0   2    23190.37    25243.27    987.61 o 
   9   0   2      433.93      378.72     22.50 o 
  10   0   2     6192.18     6916.97    274.66 o 
  11   0   2      354.37      353.91     23.12 o 
  12   0   2     4121.07     4302.93    174.88 o 
  13   0   2      208.44      122.23     18.51 o 
  14   0   2      637.62      438.69     34.15 o 
  15   0   2     1381.68     1249.54     67.84 o 
  16   0   2     9238.18    10155.32    445.26 o 
  17   0   2      236.40      176.85     62.23 o 
  18   0   2     3601.56     3978.23    208.05 o 
  19   0   2        8.95       26.32     33.28 o 
  20   0   2     1305.69     1373.01    145.24 o 
  21   0   2      526.18      691.17     64.54 o 
  22   0   2     1249.46     1215.47    110.64 o 
  23   0   2      222.15      254.91     61.72 o 
   1   1   2     1809.65     1826.95     53.72 o 
   2   1   2     1894.21     1809.02     51.15 o 
   3   1   2     4161.15     4389.12    122.31 o 
   4   1   2    31548.96    36189.19    998.29 o 
   5   1   2     7239.91     7532.68    209.42 o 
   6   1   2    32879.40    37986.92   1047.36 o 
   7   1   2    10354.04    12156.76    337.42 o 
   8   1   2     9223.59    10731.94    298.70 o 
   9   1   2     1610.34     1589.63     48.04 o 
  10   1   2     1855.59     1836.37     57.98 o 
  11   1   2       12.88        8.14      8.61 o 
  12   1   2     4165.30     4460.18    127.84 o 
  13   1   2      257.46      174.10     18.39 o 
  14   1   2      795.33      580.44     32.37 o 
  15   1   2      648.84      504.95     26.50 o 
  16   1   2      324.72      323.24     22.58 o 
  17   1   2       16.50       21.79     19.86 o 
  18   1   2      392.78      411.05     37.13 o 
  19   1   2       14.70       24.22     24.22 o 
  20   1   2        2.86       -8.95     25.98 o 
  21   1   2       28.67       18.72     30.17 o 
  22   1   2       65.45       54.53     35.60 o 
  23   1   2        9.19      -37.60     37.60 o 
   0   2   2    29401.38    33777.09   1317.49 o 
   1   2   2      763.29      855.40     26.86 o 
   2   2   2     5833.55     6103.04    177.16 o 
   3   2   2     4925.05     5147.96    143.61 o 
   4   2   2    17734.10    19551.96    540.49 o 
   5   2   2     2155.31     2095.07     60.23 o 
   6   2   2    29067.94    30613.15    844.68 o 
   7   2   2     8965.98    10171.75    282.98 o 
   8   2   2     4558.00     4438.94    125.84 o 
   9   2   2      454.31      346.09     16.29 o 
  10   2   2     1369.77     1346.69     42.19 o 
  11   2   2     1007.90      843.92     29.71 o 
  12   2   2     2875.74     3202.19     93.67 o 
  13   2   2      476.36      357.59     18.15 o 
  14   2   2     2155.84     2187.21     74.85 o 
  15   2   2       18.40       15.84     15.34 o 
  16   2   2     5027.52     5492.85    174.72 o 
  17   2   2      239.64      214.12     24.90 o 
  18   2   2     1743.69     1718.62     73.48 o 
  19   2   2      125.22      121.79     26.07 o 
  20   2   2      550.02      548.08     42.26 o 
  21   2   2      108.54      156.03     35.64 o 
  22   2   2     1040.64     1352.83     73.32 o 
  23   2   2       62.58       44.38     42.66 o 
   1   3   2     1062.38      969.74     29.40 o 
   2   3   2     1069.47     1167.71     36.64 o 
   3   3   2      502.17      330.47     14.44 o 
   4   3   2       27.99        5.22      6.85 o 
   5   3   2       47.41        6.94      5.38 o 
   6   3   2        0.40       -3.54      5.92 o 
   7   3   2      733.37      655.66     27.68 o 
   8   3   2     6333.26     7362.89    206.41 o 
   9   3   2      689.06      641.68     23.28 o 
  10   3   2      155.69       71.46     10.07 o 
  11   3   2     1262.33     1230.69     40.42 o 
  12   3   2      184.69      112.73     12.57 o 
  13   3   2      259.61      191.09     20.90 o 
  14   3   2        3.06      -14.27     15.63 o 
  15   3   2     2260.68     2443.00     83.45 o 
  16   3   2      498.30      414.00     37.74 o 
  17   3   2      472.78      398.50     30.12 o 
  18   3   2       99.10       48.30     25.09 o 
  19   3   2       21.40       18.90     26.57 o 
  20   3   2        0.04        6.57     32.69 o 
  21   3   2        0.64       25.12     35.84 o 
  22   3   2      111.43      105.46     40.27 o 
   0   4   2     9569.75    12750.50    500.35 o 
   1   4   2       50.08       40.22      6.45 o 
   2   4   2     3895.25     3738.40    105.73 o 
   3   4   2      801.61      697.90     23.24 o 
   4   4   2    28295.57    31201.52    861.07 o 
   5   4   2        4.85       -6.23      6.23 o 
   6   4   2    45169.85    52176.09   1575.69 o 
   7   4   2       71.04       31.12      7.84 o 
   8   4   2     4850.12     4754.17    135.03 o 
   9   4   2      115.59       88.31     10.31 o 
  10   4   2     3371.08     3412.28     99.07 o 
  11   4   2     1246.88     1158.72     41.30 o 
  12   4   2     3346.46     3695.70    107.91 o 
  13   4   2     1801.51     1780.07     56.93 o 
  14   4   2     6080.81     6658.02    208.71 o 
  15   4   2      420.74      415.70     25.49 o 
  16   4   2     4527.56     4923.76    167.26 o 
  17   4   2       15.80       19.37     22.90 o 
  18   4   2     2373.46     2549.72    118.39 o 
  19   4   2       20.76       26.21     31.89 o 
  20   4   2      795.99      730.42     54.40 o 
  21   4   2       58.75       49.33     41.49 o 
  22   4   2      961.34     1135.00     91.49 o 
   1   5   2     6551.16     6983.66    195.19 o 
   2   5   2       29.43        9.18      6.97 o 
   3   5   2     7316.71     7813.64    218.78 o 
   4   5   2     1111.95     1013.54     32.67 o 
   5   5   2    14762.16    16324.77    453.47 o 
   6   5   2     1879.89     2160.53     64.03 o 
   7   5   2     7241.98     7481.54    210.32 o 
   8   5   2      698.58      604.66     23.02 o 
   9   5   2     3588.10     3624.27    101.15 o 
  10   5   2        0.41      -10.14     10.14 o 
  11   5   2      862.36      689.14     28.45 o 
  12   5   2       77.80       30.50     12.52 o 
  13   5   2      905.21      802.31     31.02 o 
  14   5   2      279.97      210.72     22.52 o 
  15   5   2     1999.97     2118.45     85.12 o 
  16   5   2        0.05      -15.78     20.51 o 
  17   5   2     1236.55     1230.07     67.24 o 
  18   5   2        3.57      -16.22     28.76 o 
  19   5   2      463.03      425.92     47.31 o 
  20   5   2       32.09      -41.22     41.22 o 
  21   5   2      973.67     1051.29     86.83 o 
  22   5   2        0.01      -15.49     52.29 o 
   0   6   2     2494.13     2544.66    104.91 o 
   1   6   2     1778.50     1845.79     55.40 o 
   2   6   2     3264.92     3074.08     88.91 o 
   3   6   2     1414.65     1223.67     39.18 o 
   4   6   2     8410.77     8985.49    241.88 o 
   5   6   2       18.60       25.57      9.26 o 
   6   6   2     6901.98     7399.64    208.15 o 
   7   6   2      208.16      140.25     12.68 o 
   8   6   2      116.91       48.84     10.51 o 
   9   6   2       52.01       11.85     10.63 o 
  10   6   2      173.05       89.62     13.86 o 
  11   6   2       22.85        8.06     14.18 o 
  12   6   2      665.89      602.87     28.08 o 
  13   6   2      178.55      142.33     17.79 o 
  14   6   2     4628.17     5133.11    184.31 o 
  15   6   2      477.98      431.29     31.58 o 
  16   6   2      852.48      732.87     57.80 o 
  17   6   2      138.95      131.01     34.66 o 
  18   6   2      249.68      210.92     44.85 o 
  19   6   2        9.46      -41.05     41.05 o 
  20   6   2      194.58       56.47     53.92 o 
  21   6   2       20.06      119.51     54.45 o 
   1   7   2     5827.08     6063.52    171.68 o 
   2   7   2      966.57      896.42     31.72 o 
   3   7   2     7458.01     8122.67    228.68 o 
   4   7   2     1158.50     1208.18     40.39 o 
   5   7   2     5563.71     5718.99    170.47 o 
   6   7   2     2279.15     2438.83     76.69 o 
   7   7   2     1205.28     1099.64     39.87 o 
   8   7   2      201.93      128.15     16.77 o 
   9   7   2      728.71      605.22     30.67 o 
  10   7   2      461.52      343.62     22.00 o 
  11   7   2     3585.18     3801.91    123.30 o 
  12   7   2        1.77        1.95     16.29 o 
  13   7   2     1609.27     1677.13     66.09 o 
  14   7   2      108.08       50.34     24.28 o 
  15   7   2     1079.42      997.07     54.22 o 
  16   7   2       57.48       25.11     29.17 o 
  17   7   2      438.33      368.29     68.19 o 
  18   7   2       63.93       44.37     42.87 o 
  19   7   2      385.66      327.26     54.67 o 
  20   7   2       47.28       74.94     51.72 o 
   0   8   2      730.50      645.57     36.42 o 
   1   8   2      900.29      815.26     34.93 o 
   2   8   2      247.32      139.21     14.21 o 
   3   8   2     1245.59     1169.82     40.28 o 
   4   8   2     5555.63     5703.66    170.73 o 
   5   8   2      123.15       60.38     14.12 o 
   6   8   2     1996.38     1916.75     63.79 o 
   7   8   2      428.17      379.25     26.54 o 
   8   8   2     2336.82     2412.58     82.59 o 
   9   8   2      741.17      631.66     30.57 o 
  10   8   2        3.64      -15.70     15.70 o 
  11   8   2      265.46      213.57     21.99 o 
  12   8   2       22.71        0.44     18.92 o 
  13   8   2        3.62      -14.19     21.32 o 
  14   8   2      980.72      822.69     52.56 o 
  15   8   2       26.21       49.79     30.11 o 
  16   8   2      783.70      793.83     61.06 o 
  17   8   2       48.12        9.60     41.91 o 
  18   8   2      945.42      887.00     78.07 o 
  19   8   2       16.12       11.79     50.44 o 
   1   9   2     1715.41     1693.14     57.63 o 
   2   9   2      375.11      294.62     20.57 o 
   3   9   2     2847.58     2859.70     90.96 o 
   4   9   2       34.22       39.37     14.83 o 
   5   9   2     6687.83     6994.99    219.14 o 
   6   9   2      611.64      446.89     26.48 o 
   7   9   2     4181.68     4435.15    150.31 o 
   8   9   2      758.61      612.99     46.89 o 
   9   9   2     1656.26     1555.54     62.54 o 
  10   9   2     2013.63     2107.08    100.37 o 
  11   9   2     4517.45     4788.84    173.31 o 
  12   9   2       14.61       35.17     25.13 o 
  13   9   2     3120.45     3455.32    131.02 o 
  14   9   2        0.08       -7.78     29.86 o 
  15   9   2     2343.49     2557.66    120.36 o 
  16   9   2       98.49       84.20     40.38 o 
  17   9   2     1372.19     1357.49    101.79 o 
  18   9   2       90.94      145.09     53.96 o 
   0  10   2      267.03      188.92     35.13 o 
   1  10   2      106.97       45.66     18.30 o 
   2  10   2       32.04        6.54     17.46 o 
   3  10   2      121.74       58.57     17.68 o 
   4  10   2      126.42       55.70     22.72 o 
   5  10   2      718.07      643.46     41.86 o 
   6  10   2      296.29      245.71     24.03 o 
   7  10   2      118.03       74.10     20.57 o 
   8  10   2      996.75      964.62     47.55 o 
   9  10   2        0.39      -21.14     21.78 o 
  10  10   2       81.44       20.11     23.73 o 
  11  10   2       94.54       65.48     25.28 o 
  12  10   2       74.30       23.44     25.55 o 
  13  10   2       94.66       29.08     30.55 o 
  14  10   2       17.08      -32.32     32.32 o 
  15  10   2        0.38       53.98     37.01 o 
  16  10   2       26.50      -37.29     49.46 o 
  17  10   2        0.61       29.71     53.27 o 
   1  11   2     2044.49     2287.40     91.99 o 
   2  11   2      149.28       99.11     24.25 o 
   3  11   2     1983.67     2375.59    122.09 o 
   4  11   2       63.12      102.64     25.27 o 
   5  11   2     3094.21     3403.85    129.12 o 
   6  11   2      707.54      680.39     43.64 o 
   7  11   2     1463.04     1382.73     63.66 o 
   8  11   2      869.24      766.02     60.80 o 
   9  11   2     1312.75     1497.23     80.64 o 
  10  11   2      791.17      783.68     67.76 o 
  11  11   2     1926.18     1993.29     85.90 o 
  12  11   2       19.59        8.01     28.94 o 
  13  11   2     1905.07     2120.33     98.48 o 
  14  11   2       11.44       22.41     38.73 o 
  15  11   2      765.33      691.36     59.20 o 
   0  12   2      269.06      228.49     50.83 o 
   1  12   2        0.07      -25.52     29.30 o 
   2  12   2       27.79        9.50     30.60 o 
   3  12   2      609.30      585.79     47.19 o 
   4  12   2        2.68       18.72     27.98 o 
   5  12   2       78.59       29.33     27.95 o 
   6  12   2        0.22       28.76     28.74 o 
   7  12   2      262.04      198.89     32.71 o 
   8  12   2      293.50      207.25     33.15 o 
   9  12   2       11.87      -29.48     30.16 o 
  10  12   2       50.04       23.79     41.02 o 
  11  12   2       38.30       24.53     34.14 o 
  12  12   2      136.80       73.68     34.73 o 
  13  12   2        0.00      -30.16     40.88 o 
   1  13   2     1048.67      964.84     70.16 o 
   2  13   2      234.83      290.36     58.31 o 
   3  13   2     1062.50      916.64     68.49 o 
   4  13   2      193.05      194.95     41.93 o 
   5  13   2     2364.20     2656.40    138.69 o 
   6  13   2       12.35      -21.47     39.28 o 
   7  13   2     2236.01     2677.52    140.22 o 
   8  13   2       15.10      -36.95     36.95 o 
   9  13   2     1154.83     1231.80     85.79 o 
  10  13   2      112.85       97.02     39.54 o 
  11  13   2      495.27      420.39     67.03 o 
   0  14   2      642.05      447.65     88.72 o 
   1  14   2       53.49       72.07     54.37 o 
   2  14   2      381.33      322.87     60.90 o 
   3  14   2       66.97       41.56     48.29 o 
   4  14   2      293.85      113.43     48.81 o 
   5  14   2       12.73       -3.88     45.50 o 
   6  14   2      100.82      100.59     60.03 o 
   7  14   2      105.87      100.62     47.97 o 
   1   1   3    19700.84    22597.06    623.13 o 
   2   1   3      724.54      678.66     20.96 o 
   3   1   3      614.60      547.99     17.75 o 
   4   1   3     2577.31     2687.00     75.99 o 
   5   1   3     6880.98     6580.47    191.89 o 
   6   1   3     2932.33     2911.94     82.92 o 
   7   1   3     6170.28     6144.10    171.84 o 
   8   1   3     1153.96     1150.07     40.32 o 
   9   1   3     6465.87     6974.87    195.73 o 
  10   1   3      183.66      156.18     10.59 o 
  11   1   3     6303.37     6885.19    194.25 o 
  12   1   3      405.41      337.94     22.57 o 
  13   1   3     3881.96     4292.67    136.90 o 
  14   1   3      531.21      437.40     23.84 o 
  15   1   3     1648.76     1703.88     61.27 o 
  16   1   3      373.24      294.57     21.80 o 
  17   1   3     5967.46     7273.01    229.12 o 
  18   1   3       20.21       24.26     22.30 o 
  19   1   3      669.13      666.26     41.29 o 
  20   1   3       62.94       14.41     26.88 o 
  21   1   3     1793.92     2001.94     93.67 o 
  22   1   3       72.75       72.46     36.99 o 
  23   1   3      817.61     1084.16     67.99 o 
   0   2   3    23428.27    25991.47   1014.76 o 
   1   2   3    10946.40    12463.74    344.70 o 
   2   2   3    19488.45    20892.94    602.42 o 
   3   2   3     2998.82     2879.40     85.21 o 
   4   2   3     2459.03     2168.10     62.14 o 
   5   2   3       43.16       45.96      5.97 o 
   6   2   3     1359.60     1538.10     45.32 o 
   7   2   3    11429.66    12649.49    351.07 o 
   8   2   3     6748.43     7226.37    202.34 o 
   9   2   3       38.60       10.93      7.90 o 
  10   2   3       89.83       24.59      8.71 o 
  11   2   3       71.79       14.67      9.09 o 
  12   2   3     3240.33     3355.80     97.71 o 
  13   2   3     1576.87     1484.98     53.53 o 
  14   2   3      603.93      497.72     36.05 o 
  15   2   3        0.49       -0.73     15.00 o 
  16   2   3     2553.30     2718.27     92.20 o 
  17   2   3      404.64      394.01     31.32 o 
  18   2   3      479.74      544.71     35.38 o 
  19   2   3       81.10       43.01     27.10 o 
  20   2   3      395.84      323.88     37.34 o 
  21   2   3        2.38      -16.72     30.95 o 
  22   2   3       46.40       45.85     39.46 o 
  23   2   3        0.00      -28.23     43.11 o 
   1   3   3    10206.71    10685.68    309.57 o 
   2   3   3      957.35      777.44     25.71 o 
   3   3   3    11412.71    12073.92    349.13 o 
   4   3   3      237.67      197.14      9.51 o 
   5   3   3    13802.66    14153.23    392.60 o 
   6   3   3      190.08      179.20     13.10 o 
   7   3   3     2018.50     1676.97     50.09 o 
   8   3   3     1018.38      914.70     30.35 o 
   9   3   3     4147.95     3642.37    104.57 o 
  10   3   3      752.04      566.15     22.20 o 
  11   3   3     7799.94     8340.39    234.45 o 
  12   3   3     1013.86      971.80     34.37 o 
  13   3   3     2345.11     2322.57     78.26 o 
  14   3   3     1125.44      997.55     46.94 o 
  15   3   3     4515.09     4595.84    147.37 o 
  16   3   3       74.00       53.37     17.35 o 
  17   3   3     1304.96     1446.00     63.80 o 
  18   3   3       79.30       39.18     25.84 o 
  19   3   3     1033.12     1097.99     64.53 o 
  20   3   3      295.28      302.38     39.45 o 
  21   3   3     1088.89     1235.72     74.28 o 
  22   3   3       25.97      -39.46     39.46 o 
   0   4   3     3839.06     3588.98    144.08 o 
   1   4   3     7571.20     8208.53    228.63 o 
   2   4   3     2051.91     1876.18     57.44 o 
   3   4   3     2603.26     2637.95     79.24 o 
   4   4   3     8323.34     8879.84    258.22 o 
   5   4   3      328.99      304.23     15.37 o 
   6   4   3      275.76      131.39      9.45 o 
   7   4   3      130.07       70.75      9.14 o 
   8   4   3     6535.42     6703.03    188.46 o 
   9   4   3      275.89      187.17     12.51 o 
  10   4   3        1.27       -9.52      9.52 o 
  11   4   3      467.96      361.18     18.57 o 
  12   4   3      162.64      113.68     13.54 o 
  13   4   3      177.28      122.13     17.05 o 
  14   4   3      245.15      152.64     17.56 o 
  15   4   3      643.79      563.96     31.51 o 
  16   4   3     3777.29     4154.14    151.79 o 
  17   4   3        4.12      -13.07     30.25 o 
  18   4   3        6.89       -7.29     28.39 o 
  19   4   3       10.25       31.38     31.20 o 
  20   4   3      601.19      648.04     51.93 o 
  21   4   3      152.64      146.99     43.41 o 
  22   4   3      173.86      209.43     49.02 o 
   1   5   3     4073.66     4462.50    126.02 o 
   2   5   3      462.47      319.64     21.80 o 
   3   5   3     9320.93    10002.50    291.34 o 
   4   5   3      142.85      106.91     10.08 o 
   5   5   3     7752.51     8162.82    228.38 o 
   6   5   3       95.20       63.65      8.73 o 
   7   5   3     6481.07     6720.30    189.43 o 
   8   5   3      131.35       75.05     10.72 o 
   9   5   3        2.15       10.51     10.10 o 
  10   5   3        0.06       23.35     11.39 o 
  11   5   3     1625.35     1609.91     51.50 o 
  12   5   3      597.82      534.81     25.52 o 
  13   5   3     1984.36     2144.83     78.67 o 
  14   5   3      975.80      833.02     41.85 o 
  15   5   3      312.13      210.04     27.13 o 
  16   5   3      747.24      802.98     42.67 o 
  17   5   3      123.35       76.68     25.87 o 
  18   5   3      101.20       99.44     33.26 o 
  19   5   3       63.66       47.96     32.99 o 
  20   5   3        2.29       16.35     38.79 o 
  21   5   3      315.08      313.53     57.48 o 
   0   6   3    10314.35    11238.16    443.72 o 
   1   6   3       63.64       23.07      8.36 o 
   2   6   3      286.82      146.28     15.36 o 
   3   6   3      271.11      254.19     17.47 o 
   4   6   3     6177.00     6048.93    178.88 o 
   5   6   3     2408.21     2421.23     75.08 o 
   6   6   3     5355.75     5341.95    152.15 o 
   7   6   3     4080.71     4771.93    142.57 o 
   8   6   3     2010.44     1996.15     64.64 o 
   9   6   3     1005.87     1074.92     45.16 o 
  10   6   3     6015.69     6211.00    194.47 o 
  11   6   3       97.17       85.16     22.34 o 
  12   6   3     5768.18     6329.82    199.15 o 
  13   6   3      194.97      151.88     19.65 o 
  14   6   3     4156.54     4409.29    159.86 o 
  15   6   3       24.72       18.18     20.86 o 
  16   6   3     1766.60     1773.33     75.51 o 
  17   6   3      118.56       60.40     27.81 o 
  18   6   3     1180.71     1239.13     83.77 o 
  19   6   3       11.07       84.46     43.45 o 
  20   6   3      928.45     1024.05     84.19 o 
  21   6   3      270.53      441.58     82.97 o 
   1   7   3      231.58      167.77     12.54 o 
   2   7   3      393.69      355.13     22.28 o 
   3   7   3     2773.50     2788.76     79.19 o 
   4   7   3      431.64      387.26     19.84 o 
   5   7   3     2912.27     2988.12     92.09 o 
   6   7   3        4.51        5.40     11.64 o 
   7   7   3        0.79      -12.80     12.80 o 
   8   7   3        0.97        7.02     13.72 o 
   9   7   3     1945.16     2025.30     70.68 o 
  10   7   3     2656.63     2621.49     88.47 o 
  11   7   3      157.14      110.63     17.65 o 
  12   7   3       51.33       33.95     16.68 o 
  13   7   3     1239.32     1106.69     58.16 o 
  14   7   3       16.19      -15.69     21.92 o 
  15   7   3     1194.13     1071.71     57.48 o 
  16   7   3       23.77       -5.52     27.28 o 
  17   7   3       46.38       14.42     47.16 o 
  18   7   3      326.98      325.30     53.09 o 
  19   7   3      717.54      602.88     66.15 o 
  20   7   3       22.40      -49.31     49.31 o 
   0   8   3     4468.25     4849.69    197.14 o 
   1   8   3      422.14      425.15     20.40 o 
   2   8   3     9807.49    11056.97    324.13 o 
   3   8   3       75.55       63.68     14.13 o 
   4   8   3     6518.05     7247.36    215.21 o 
   5   8   3      209.71      118.93     18.74 o 
   6   8   3     6071.30     6467.28    201.99 o 
   7   8   3     3089.25     3259.92    106.64 o 
   8   8   3      953.80      854.53     42.74 o 
   9   8   3       13.56       -1.08     15.13 o 
  10   8   3      822.99      748.31     35.26 o 
  11   8   3      164.80       88.65     19.97 o 
  12   8   3     1103.05      923.15     51.73 o 
  13   8   3      467.21      419.73     32.80 o 
  14   8   3      316.03      256.90     31.12 o 
  15   8   3       19.80      -17.97     29.22 o 
  16   8   3      414.68      304.13     44.99 o 
  17   8   3       32.55      -33.46     43.96 o 
  18   8   3      290.80      134.38     50.23 o 
  19   8   3        5.53       45.71     69.51 o 
   1   9   3      105.74       37.94     14.60 o 
   2   9   3      110.16       92.16     16.08 o 
   3   9   3      834.47      695.06     35.94 o 
   4   9   3       44.10       26.09     15.78 o 
   5   9   3     1230.52     1111.33     44.55 o 
   6   9   3       32.42      -15.83     15.83 o 
   7   9   3      612.91      480.07     33.02 o 
   8   9   3        1.04        6.69     18.28 o 
   9   9   3       28.38        2.71     18.47 o 
  10   9   3      720.09      648.48     39.83 o 
  11   9   3      298.95      196.77     23.72 o 
  12   9   3       49.17       26.27     20.92 o 
  13   9   3       59.72       46.79     24.61 o 
  14   9   3      128.45      115.73     35.00 o 
  15   9   3      219.18      184.17     37.44 o 
  16   9   3       20.31      -14.07     35.00 o 
  17   9   3       27.35        1.41     69.72 o 
  18   9   3       19.47       -9.73     48.74 o 
   0  10   3     1096.88      866.98     53.83 o 
   1  10   3      791.10      712.89     55.76 o 
   2  10   3     2524.25     2625.28     95.74 o 
   3  10   3     2034.40     2288.57     92.98 o 
   4  10   3     2447.65     2477.68    107.40 o 
   5  10   3      489.84      382.14     32.87 o 
   6  10   3     5068.80     5486.75    185.01 o 
   7  10   3       20.52      -13.67     19.10 o 
   8  10   3      620.97      544.69     39.55 o 
   9  10   3       35.62       29.70     21.70 o 
  10  10   3     5483.40     6526.44    232.16 o 
  11  10   3      216.62      135.67     26.27 o 
  12  10   3     1617.26     1767.76     76.67 o 
  13  10   3      338.56      202.19     37.46 o 
  14  10   3     3327.23     4146.73    182.93 o 
  15  10   3       80.31       65.14     43.84 o 
  16  10   3      861.25      789.85     83.71 o 
  17  10   3       11.09       48.52     54.63 o 
   1  11   3      196.41      188.53     28.34 o 
   2  11   3       16.41      -24.69     24.69 o 
   3  11   3      511.02      498.46     42.41 o 
   4  11   3        9.01       10.88     22.97 o 
   5  11   3      354.51      322.34     35.03 o 
   6  11   3       63.07      -13.62     22.80 o 
   7  11   3      185.32      140.32     26.71 o 
   8  11   3        2.81      -25.67     25.67 o 
   9  11   3       58.55        8.95     24.06 o 
  10  11   3       62.96       50.27     27.79 o 
  11  11   3      433.04      343.62     35.67 o 
  12  11   3       75.48       98.84     32.52 o 
  13  11   3       51.82      -16.13     35.24 o 
  14  11   3       10.81       12.77     38.16 o 
  15  11   3       37.06       39.45     43.17 o 
   0  12   3     1531.56     1553.97    117.30 o 
   1  12   3      115.83      133.38     33.02 o 
   2  12   3     2723.11     3341.78    150.72 o 
   3  12   3       60.57       81.87     29.59 o 
   4  12   3      496.04      478.26     54.39 o 
   5  12   3        3.61      -11.36     27.48 o 
   6  12   3     2885.20     3337.83    138.44 o 
   7  12   3      175.06       94.25     31.25 o 
   8  12   3      985.75      976.09     57.00 o 
   9  12   3      249.52      212.49     35.57 o 
  10  12   3      567.23      401.81     51.01 o 
  11  12   3       11.83      -33.69     33.69 o 
  12  12   3     1097.79     1020.82     68.31 o 
  13  12   3      173.31      162.92     49.19 o 
   1  13   3        1.97      -18.03     36.75 o 
   2  13   3       28.97      -18.06     34.98 o 
   3  13   3        8.73        9.53     37.79 o 
   4  13   3        2.70      -38.04     38.04 o 
   5  13   3      764.08      700.78     68.91 o 
   6  13   3       72.64      100.48     39.31 o 
   7  13   3      139.58       43.91     55.92 o 
   8  13   3       77.83       86.85     38.91 o 
   9  13   3        1.80      -36.70     36.70 o 
  10  13   3        7.10      -37.88     37.88 o 
   0  14   3     1078.54     1069.41    144.41 o 
   1  14   3       57.71        2.17     41.38 o 
   2  14   3      533.30      465.03     57.36 o 
   3  14   3        0.37        4.49     44.54 o 
   4  14   3     1477.17     1685.96    103.44 o 
   5  14   3       56.25       85.40     44.48 o 
   6  14   3      410.85      360.53     75.81 o 
   7  14   3        0.74       23.96     47.76 o 
   0   0   4      326.45      183.88     17.51 o 
   1   0   4    10129.28    10731.29    420.06 o 
   2   0   4     4903.74     4682.54    185.08 o 
   3   0   4      940.27      803.48     35.17 o 
   4   0   4      564.87      525.88     24.83 o 
   5   0   4     4044.79     4117.92    180.19 o 
   6   0   4        9.89       -8.74      8.74 o 
   7   0   4      251.70      187.97     16.95 o 
   8   0   4    20981.73    22935.37    983.69 o 
   9   0   4      375.88      314.86     25.22 o 
  10   0   4    23762.38    25642.49   1102.08 o 
  11   0   4      706.05      648.37     39.26 o 
  12   0   4    23264.42    26059.30   1120.71 o 
  13   0   4     7054.60     7628.29    335.21 o 
  14   0   4      483.50      464.04     39.55 o 
  15   0   4      873.31      855.73     65.37 o 
  16   0   4    14493.45    17897.12    776.60 o 
  17   0   4       98.56       50.71     26.06 o 
  18   0   4     2202.20     2699.62    150.36 o 
  19   0   4       25.82       52.91     34.78 o 
  20   0   4     2519.11     3047.17    169.95 o 
  21   0   4       17.08      101.84     49.36 o 
  22   0   4     1113.00     1162.42    102.17 o 
  23   0   4       27.94       51.94     64.66 o 
   1   1   4    14988.93    17559.92    465.74 o 
   2   1   4     2561.70     2844.75     80.28 o 
   3   1   4       28.61       10.64      5.09 o 
   4   1   4     2908.27     2778.96     78.90 o 
   5   1   4     2956.26     2702.59     76.81 o 
   6   1   4      714.25      679.74     23.59 o 
   7   1   4      319.02      312.15     18.37 o 
   8   1   4     3466.67     3727.34    117.06 o 
   9   1   4    10047.04    11449.76    350.11 o 
  10   1   4     2007.24     2080.73     68.70 o 
  11   1   4      520.34      401.16     20.85 o 
  12   1   4      150.84      110.00     14.00 o 
  13   1   4      552.60      450.21     25.37 o 
  14   1   4       21.43       11.27     13.85 o 
  15   1   4     2453.62     2462.60     84.16 o 
  16   1   4       26.59       -8.08     16.19 o 
  17   1   4       13.39       -7.60     17.33 o 
  18   1   4        5.19      -21.56     21.56 o 
  19   1   4      126.59       89.53     38.88 o 
  20   1   4        6.91      -27.58     27.58 o 
  21   1   4      114.06       78.76     43.98 o 
  22   1   4       17.07      -23.27     51.07 o 
  23   1   4      415.01      482.52     58.35 o 
   0   2   4   270223.41   293415.22  11424.67 o 
   1   2   4     6765.64     7398.72    205.74 o 
   2   2   4     3349.25     3295.60     97.10 o 
   3   2   4     3219.35     3537.59    104.43 o 
   4   2   4     8161.56     8135.19    226.43 o 
   5   2   4        8.24       -0.47      5.25 o 
   6   2   4     3402.72     3374.96     96.12 o 
   7   2   4     2664.58     2717.63     78.47 o 
   8   2   4     8343.56     8794.43    245.37 o 
   9   2   4     3330.58     3582.24    102.78 o 
  10   2   4    11089.84    11471.26    319.78 o 
  11   2   4      625.48      491.53     20.29 o 
  12   2   4     6146.43     6228.50    194.84 o 
  13   2   4       39.63       43.66     13.80 o 
  14   2   4     2688.14     2692.19     89.95 o 
  15   2   4       69.06       60.53     19.91 o 
  16   2   4     1174.46     1068.28     44.23 o 
  17   2   4        0.71        3.45     18.07 o 
  18   2   4     1770.26     2147.41     94.54 o 
  19   2   4       28.67       -8.54     28.77 o 
  20   2   4     2217.36     2933.41    125.32 o 
  21   2   4        5.11       12.36     35.08 o 
  22   2   4     1382.83     1831.15     98.44 o 
   1   3   4       39.78       55.04      7.01 o 
   2   3   4      988.89      877.92     30.90 o 
   3   3   4      266.70      216.98     17.48 o 
   4   3   4     9496.50    11136.94    323.54 o 
   5   3   4     2508.31     2550.72     73.47 o 
   6   3   4     9243.91    10136.49    282.29 o 
   7   3   4      776.35      575.42     20.90 o 
   8   3   4     1046.46      923.06     31.08 o 
   9   3   4       15.05       19.29      8.29 o 
  10   3   4        0.57       -9.06      9.06 o 
  11   3   4      424.81      315.48     16.40 o 
  12   3   4      140.42       96.72     13.17 o 
  13   3   4        0.70      -13.00     13.00 o 
  14   3   4        0.92       35.73     15.06 o 
  15   3   4       19.79        8.46     16.38 o 
  16   3   4      158.25      122.86     25.52 o 
  17   3   4     3479.31     3726.44    130.63 o 
  18   3   4      129.81       81.28     28.94 o 
  19   3   4      186.35      181.82     33.57 o 
  20   3   4      183.31      181.04     36.48 o 
  21   3   4      902.52      975.72     80.11 o 
  22   3   4       37.04       -5.43     38.49 o 
   0   4   4    17306.74    19005.60    743.32 o 
   1   4   4      740.41      521.91     18.32 o 
   2   4   4    31254.33    36163.22   1042.15 o 
   3   4   4     1188.37     1236.49     39.92 o 
   4   4   4     7845.81     8061.18    247.33 o 
   5   4   4       26.15        1.40      6.91 o 
   6   4   4     2772.77     2678.10     77.65 o 
   7   4   4     1579.99     1651.53     50.39 o 
   8   4   4     4424.01     4078.20    116.46 o 
   9   4   4      469.51      374.34     17.90 o 
  10   4   4     9306.11    10148.81    283.84 o 
  11   4   4      646.27      527.79     24.70 o 
  12   4   4     9471.30    10076.82    295.65 o 
  13   4   4        0.10        9.61     15.66 o 
  14   4   4      753.91      607.26     33.28 o 
  15   4   4      443.83      473.91     40.71 o 
  16   4   4     1083.42      924.04     52.45 o 
  17   4   4       81.86       44.70     22.47 o 
  18   4   4     1118.17     1073.60     88.79 o 
  19   4   4       25.36        7.06     30.76 o 
  20   4   4      646.73      700.90     53.77 o 
  21   4   4        3.59       -8.82     38.22 o 
  22   4   4     1584.17     1958.17     96.17 o 
   1   5   4    11512.08    12275.28    327.29 o 
   2   5   4     2275.82     2360.63     72.22 o 
   3   5   4      161.34       96.29      9.92 o 
   4   5   4      664.34      565.51     24.77 o 
   5   5   4     9398.22     9948.05    289.78 o 
   6   5   4      293.49      254.22     15.85 o 
   7   5   4     3687.11     3610.53    104.23 o 
   8   5   4        0.12       -5.09      9.00 o 
   9   5   4     8593.56     9527.06    267.52 o 
  10   5   4      788.84      614.69     39.18 o 
  11   5   4     2376.58     2359.68     79.56 o 
  12   5   4       81.85       67.00     15.25 o 
  13   5   4     2083.51     1928.50     77.45 o 
  14   5   4       10.99       -6.15     25.99 o 
  15   5   4     2156.88     2226.75     89.21 o 
  16   5   4      111.50       84.06     23.35 o 
  17   5   4     1158.30     1214.96     57.87 o 
  18   5   4        7.14      -29.54     29.54 o 
  19   5   4      724.22      751.28     54.52 o 
  20   5   4        0.64      -28.33     36.38 o 
  21   5   4      524.14      527.77     92.85 o 
   0   6   4     4036.43     4148.28    167.85 o 
   1   6   4     1490.34     1442.06     43.51 o 
   2   6   4    10735.38    12068.72    351.39 o 
   3   6   4     1227.78     1052.06     51.78 o 
   4   6   4      948.41      851.42     31.62 o 
   5   6   4      185.93      103.94     11.98 o 
   6   6   4     3257.00     3434.10    104.54 o 
   7   6   4     1454.81     1444.66     49.26 o 
   8   6   4      164.50      107.01     14.61 o 
   9   6   4       16.55        9.23     13.24 o 
  10   6   4     4262.80     4547.39    144.84 o 
  11   6   4      149.38       96.71     16.63 o 
  12   6   4       13.43      -15.20     15.20 o 
  13   6   4      211.02      145.98     24.20 o 
  14   6   4     1597.57     1542.29     66.41 o 
  15   6   4       30.83       12.14     23.04 o 
  16   6   4       32.94      -11.42     23.05 o 
  17   6   4      136.71       56.76     35.58 o 
  18   6   4      257.89      159.71     35.78 o 
  19   6   4        0.31        8.98     39.14 o 
  20   6   4      600.47      620.06     66.89 o 
  21   6   4       26.38       49.34     51.32 o 
   1   7   4     6372.70     7004.18    197.76 o 
   2   7   4     1137.71     1173.51     41.16 o 
   3   7   4    10730.77    12173.08    355.45 o 
   4   7   4      327.78      240.01     18.45 o 
   5   7   4     3841.10     4041.32    128.89 o 
   6   7   4      280.77      231.88     21.53 o 
   7   7   4     2868.63     2927.64     96.03 o 
   8   7   4     1655.73     1640.33     59.11 o 
   9   7   4     2488.82     2538.74     85.86 o 
  10   7   4      179.45      121.96     17.61 o 
  11   7   4     7322.81     7794.63    243.02 o 
  12   7   4       72.52       46.98     17.86 o 
  13   7   4      840.01      700.53     48.98 o 
  14   7   4      525.24      475.51     33.97 o 
  15   7   4     1093.76     1114.65     63.36 o 
  16   7   4       22.98      -22.68     26.90 o 
  17   7   4      625.05      496.57     41.93 o 
  18   7   4      100.54       76.83     41.73 o 
  19   7   4      179.85      176.61     51.00 o 
  20   7   4       22.91       15.72     49.17 o 
   0   8   4     1890.50     1781.46     80.35 o 
   1   8   4      622.79      560.27     25.83 o 
   2   8   4     6282.15     6265.85    186.47 o 
   3   8   4     1020.48      909.27     37.40 o 
   4   8   4        4.85        3.06     14.03 o 
   5   8   4      417.78      292.52     21.14 o 
   6   8   4      431.86      331.24     21.79 o 
   7   8   4     1646.37     1559.85     65.85 o 
   8   8   4      629.37      538.21     28.50 o 
   9   8   4      406.97      390.64     30.84 o 
  10   8   4     3865.79     4206.67    136.18 o 
  11   8   4        0.04        4.53     17.64 o 
  12   8   4     3481.48     3523.94    117.10 o 
  13   8   4      235.54      175.64     28.99 o 
  14   8   4     1614.72     1586.55     75.67 o 
  15   8   4       47.21       41.39     28.03 o 
  16   8   4       23.04        8.56     43.32 o 
  17   8   4       13.90       20.67     39.35 o 
  18   8   4      600.58      504.43     61.96 o 
  19   8   4        1.56       30.90     48.55 o 
   1   9   4     5081.17     5369.39    179.99 o 
   2   9   4      395.82      338.25     28.52 o 
   3   9   4     1652.69     1637.12     60.08 o 
   4   9   4        0.68       -8.82     14.87 o 
   5   9   4     5017.64     5226.52    166.54 o 
   6   9   4      958.67      844.51     37.85 o 
   7   9   4     4058.95     4156.33    134.28 o 
   8   9   4      129.75       93.66     21.04 o 
   9   9   4     1124.31     1052.87     47.38 o 
  10   9   4        2.13       -8.49     17.52 o 
  11   9   4     1945.73     1945.92     76.26 o 
  12   9   4       27.84       59.23     24.55 o 
  13   9   4     1412.66     1450.54     95.12 o 
  14   9   4      230.32      220.22     35.95 o 
  15   9   4     1012.27      946.81     67.37 o 
  16   9   4      181.84      142.78     38.68 o 
  17   9   4      952.67      897.59     70.58 o 
  18   9   4       72.49       60.11     52.03 o 
   0  10   4      426.28      335.64     51.64 o 
   1  10   4        0.52      -19.62     19.62 o 
   2  10   4      505.35      413.53     32.78 o 
   3  10   4     1586.39     1709.34     67.37 o 
   4  10   4      995.43      936.55     60.05 o 
   5  10   4        2.03       19.15     18.78 o 
   6  10   4     1462.17     1485.87     61.28 o 
   7  10   4        0.81        2.17     20.13 o 
   8  10   4      548.96      438.14     42.75 o 
   9  10   4      252.43      185.57     40.80 o 
  10  10   4       20.07        6.99     22.03 o 
  11  10   4       35.32       23.20     23.66 o 
  12  10   4       15.25      -15.03     27.31 o 
  13  10   4      129.30      143.68     35.80 o 
  14  10   4       62.90       69.40     35.99 o 
  15  10   4      599.63      515.97     51.56 o 
  16  10   4       11.99      -38.94     38.94 o 
   1  11   4     3259.83     3616.70    136.65 o 
   2  11   4      198.59      147.65     25.95 o 
   3  11   4     2803.54     3184.02    131.46 o 
   4  11   4       55.76        5.73     22.47 o 
   5  11   4     2493.14     2880.57    112.94 o 
   6  11   4        3.54        5.27     26.07 o 
   7  11   4     1120.62     1079.46     54.98 o 
   8  11   4       11.66       28.68     25.45 o 
   9  11   4     3429.58     4131.52    165.12 o 
  10  11   4      445.18      428.17     38.81 o 
  11  11   4     2013.98     2217.88     93.78 o 
  12  11   4       85.80       24.16     35.48 o 
  13  11   4     1301.16     1328.67     78.58 o 
  14  11   4       24.13      -19.24     39.21 o 
  15  11   4      734.01      694.76     60.52 o 
   0  12   4     1208.89     1234.58    103.34 o 
   1  12   4       37.35       39.92     28.36 o 
   2  12   4      304.07      269.91     33.89 o 
   3  12   4        9.43       45.15     29.27 o 
   4  12   4      190.50      112.56     31.18 o 
   5  12   4       24.63       18.93     29.87 o 
   6  12   4      258.09      241.13     34.68 o 
   7  12   4       11.95      -30.46     30.46 o 
   8  12   4       81.10       82.32     31.58 o 
   9  12   4      149.16      142.38     34.65 o 
  10  12   4        2.04       -7.63     33.68 o 
  11  12   4        3.74       10.93     35.32 o 
  12  12   4        3.53       50.69     44.63 o 
  13  12   4        0.04      -44.86     44.86 o 
   1  13   4     2030.31     2280.22    145.17 o 
   2  13   4       46.65        7.14     35.47 o 
   3  13   4      772.52      752.33     72.70 o 
   4  13   4      241.15      180.72     42.01 o 
   5  13   4      116.05       28.43     39.09 o 
   6  13   4       36.67       29.94     37.95 o 
   7  13   4     1484.53     1539.62    104.82 o 
   8  13   4      177.75      155.97     42.21 o 
   9  13   4      905.88      947.81     63.19 o 
  10  13   4        2.80      -20.03     42.66 o 
   0  14   4       85.90      -49.54     53.83 o 
   1  14   4      136.44      130.74     41.91 o 
   2  14   4      176.28       94.76     57.85 o 
   3  14   4      107.48       91.86     45.18 o 
   4  14   4      717.90      701.08     65.90 o 
   5  14   4       49.80       72.26     47.57 o 
   6  14   4      712.90      525.56     63.71 o 
   1   1   5     2461.33     2155.86     61.94 o 
   2   1   5     1215.23     1219.19     36.22 o 
   3   1   5      641.11      495.37     17.13 o 
   4   1   5     1516.30     1472.72     41.79 o 
   5   1   5     6962.76     7002.33    194.88 o 
   6   1   5      514.20      436.19     17.81 o 
   7   1   5    15834.54    17951.40    545.78 o 
   8   1   5     2172.81     2027.46     66.30 o 
   9   1   5     5476.67     5185.56    161.10 o 
  10   1   5     6560.53     7177.63    221.98 o 
  11   1   5     8854.19     9759.80    300.99 o 
  12   1   5      352.86      300.17     19.15 o 
  13   1   5     1062.08      983.15     39.39 o 
  14   1   5       69.35       38.82     16.60 o 
  15   1   5     4619.00     5021.57    160.12 o 
  16   1   5       74.51       53.07     17.68 o 
  17   1   5     3268.08     3510.17    116.73 o 
  18   1   5        4.83      -17.77     20.53 o 
  19   1   5     1903.48     2448.45    106.72 o 
  20   1   5       36.83       25.05     29.84 o 
  21   1   5      440.01      399.08     42.60 o 
  22   1   5        1.07       28.96     44.24 o 
   0   2   5    39132.02    46948.64   1830.59 o 
   1   2   5    24212.25    28078.97    775.49 o 
   2   2   5     1611.49     1460.28     43.09 o 
   3   2   5      299.19      212.48     11.75 o 
   4   2   5      831.75      697.00     35.13 o 
   5   2   5        7.15       -5.74      5.74 o 
   6   2   5       41.49       13.99      6.34 o 
   7   2   5     1354.74     1276.29     39.42 o 
   8   2   5     1015.20      867.43     28.97 o 
   9   2   5     1700.20     1679.61     51.44 o 
  10   2   5      721.50      718.38     28.21 o 
  11   2   5      374.27      378.90     26.04 o 
  12   2   5      473.82      413.17     22.71 o 
  13   2   5     2416.87     2533.09     84.58 o 
  14   2   5       12.88        6.13     14.46 o 
  15   2   5       55.49       30.03     16.23 o 
  16   2   5      361.37      319.00     27.72 o 
  17   2   5        0.37      -19.84     19.84 o 
  18   2   5      390.47      431.48     37.48 o 
  19   2   5      150.64      138.52     29.18 o 
  20   2   5      292.76      296.81     39.77 o 
  21   2   5       62.22       25.20     37.08 o 
  22   2   5      293.55      306.33     45.71 o 
   1   3   5    29503.79    32530.02    897.98 o 
   2   3   5     3790.77     4062.51    119.68 o 
   3   3   5    10432.69    10539.17    306.72 o 
   4   3   5     1117.69     1011.78     33.55 o 
   5   3   5    10189.10    11060.51    321.16 o 
   6   3   5     4694.27     5261.98    147.87 o 
   7   3   5     1801.65     1515.74     46.49 o 
   8   3   5     1922.24     1840.72     55.54 o 
   9   3   5     5924.69     5949.75    167.83 o 
  10   3   5       50.12       15.49      9.44 o 
  11   3   5     2849.18     2568.90     79.95 o 
  12   3   5      119.88       58.99     13.87 o 
  13   3   5     1631.71     1557.01     54.14 o 
  14   3   5      837.08      718.74     34.69 o 
  15   3   5     1599.20     1375.35     56.26 o 
  16   3   5       10.94       -1.14     19.45 o 
  17   3   5     1991.15     2042.48     83.94 o 
  18   3   5        3.14        5.45     23.06 o 
  19   3   5     1046.45     1073.76     69.47 o 
  20   3   5      105.62       66.06     34.99 o 
  21   3   5     1567.01     1926.95    101.03 o 
  22   3   5      238.39      236.90     43.03 o 
   0   4   5     1409.67     1200.36     52.66 o 
   1   4   5     1166.97     1326.22     40.48 o 
   2   4   5     1936.94     1603.06     50.50 o 
   3   4   5     2994.43     3138.21     99.11 o 
   4   4   5       24.16        5.81      8.59 o 
   5   4   5      178.35       91.51     10.87 o 
   6   4   5      806.01      653.65     28.49 o 
   7   4   5      824.81      744.51     25.88 o 
   8   4   5      947.49      772.06     27.22 o 
   9   4   5       33.30       23.89      9.74 o 
  10   4   5     1059.55      907.75     31.93 o 
  11   4   5      947.62      889.99     44.39 o 
  12   4   5      291.18      202.07     20.22 o 
  13   4   5     1189.78     1144.88     51.47 o 
  14   4   5        1.19       -3.42     18.78 o 
  15   4   5      245.18      183.88     26.13 o 
  16   4   5     1865.45     1836.06     76.93 o 
  17   4   5       10.76       40.09     24.31 o 
  18   4   5      772.27      768.86     45.30 o 
  19   4   5        0.59       -9.65     32.10 o 
  20   4   5      524.12      570.22     50.21 o 
  21   4   5       49.84       15.19     40.40 o 
  22   4   5      527.71      599.87     97.74 o 
   1   5   5     3679.86     3483.97     99.82 o 
   2   5   5      461.73      405.97     20.37 o 
   3   5   5     5686.62     6056.56    187.11 o 
   4   5   5       43.11       12.27      9.97 o 
   5   5   5     5668.51     6170.11    191.60 o 
   6   5   5      193.68      140.99     13.86 o 
   7   5   5     4796.03     4902.96    146.90 o 
   8   5   5       92.65       65.95     12.64 o 
   9   5   5      654.59      485.55     24.63 o 
  10   5   5       26.63       22.64     13.29 o 
  11   5   5      388.09      342.37     21.49 o 
  12   5   5       24.97       -9.01     17.30 o 
  13   5   5      317.80      236.85     23.00 o 
  14   5   5      795.87      681.17     38.87 o 
  15   5   5        2.21        1.05     20.92 o 
  16   5   5      537.89      440.83     33.31 o 
  17   5   5      966.94      888.99     48.13 o 
  18   5   5      172.92      169.75     31.93 o 
  19   5   5      506.36      499.91     47.08 o 
  20   5   5        5.05      -40.19     40.19 o 
  21   5   5      794.82      871.95     70.27 o 
   0   6   5    10014.31    10650.48    420.38 o 
   1   6   5      406.71      291.03     21.87 o 
   2   6   5     8322.83     8925.81    261.58 o 
   3   6   5      268.50      192.03     13.57 o 
   4   6   5     3803.11     3978.25    120.19 o 
   5   6   5      655.73      520.69     24.70 o 
   6   6   5    12886.03    14096.87    431.19 o 
   7   6   5     1161.86     1144.53     43.30 o 
   8   6   5     2485.28     2568.29     85.68 o 
   9   6   5        3.80        1.76     13.40 o 
  10   6   5     9705.52    10186.75    314.21 o 
  11   6   5       62.77       48.91     15.54 o 
  12   6   5     3096.58     3134.58    117.12 o 
  13   6   5       51.53       60.76     20.06 o 
  14   6   5     2304.41     2610.58    102.28 o 
  15   6   5      122.60       87.87     23.71 o 
  16   6   5      694.56      631.90     41.11 o 
  17   6   5       55.33       31.34     25.72 o 
  18   6   5      514.61      461.38     46.45 o 
  19   6   5        0.67       45.16     36.98 o 
  20   6   5      208.36      138.08     56.03 o 
   1   7   5     1335.14     1215.38     40.24 o 
   2   7   5      196.02      144.26     14.05 o 
   3   7   5     1347.74     1185.27     44.88 o 
   4   7   5     1587.96     1546.37     55.58 o 
   5   7   5      927.01      771.00     33.40 o 
   6   7   5     1023.97      998.60     51.86 o 
   7   7   5      212.55      150.79     18.07 o 
   8   7   5     1105.10     1065.87     42.64 o 
   9   7   5     1253.13     1136.29     57.75 o 
  10   7   5      585.53      464.48     29.59 o 
  11   7   5      750.11      575.08     30.58 o 
  12   7   5       13.05       -7.03     19.43 o 
  13   7   5      732.16      602.98     41.69 o 
  14   7   5       32.49       35.59     22.61 o 
  15   7   5      809.34      789.36     52.58 o 
  16   7   5       75.54       44.52     26.31 o 
  17   7   5      188.67      126.19     33.77 o 
  18   7   5        1.74       -6.63     36.57 o 
  19   7   5      889.41      923.83     97.95 o 
  20   7   5       14.54      -31.38     51.74 o 
   0   8   5     1697.01     1727.08     79.37 o 
   1   8   5      189.12      147.94     15.98 o 
   2   8   5     5313.64     5739.04    180.56 o 
   3   8   5      566.27      522.49     28.43 o 
   4   8   5     1510.04     1563.93     57.30 o 
   5   8   5       49.50       38.28     15.29 o 
   6   8   5     3686.18     3995.34    128.52 o 
   7   8   5        0.04      -15.08     15.08 o 
   8   8   5      683.01      583.36     29.68 o 
   9   8   5       93.16       81.33     17.49 o 
  10   8   5     1923.89     1945.39     70.45 o 
  11   8   5       60.18        9.23     18.34 o 
  12   8   5     2298.51     2280.70     96.28 o 
  13   8   5       13.14       11.40     23.57 o 
  14   8   5     1001.78      956.67     54.50 o 
  15   8   5       56.27       80.14     30.13 o 
  16   8   5     1084.17      954.97     71.72 o 
  17   8   5       30.34       27.35     37.26 o 
  18   8   5      543.77      495.22     91.17 o 
  19   8   5       12.54        5.00     52.10 o 
   1   9   5     1343.80     1228.30     51.20 o 
   2   9   5       78.09       23.13     16.68 o 
   3   9   5       80.95       40.68     17.45 o 
   4   9   5      101.09       38.50     16.27 o 
   5   9   5      353.97      267.69     38.04 o 
   6   9   5      420.40      302.62     22.96 o 
   7   9   5      506.77      401.97     25.95 o 
   8   9   5     1169.64     1193.56     61.19 o 
   9   9   5      492.42      453.43     29.91 o 
  10   9   5      110.93       96.51     21.06 o 
  11   9   5      194.96      116.45     24.49 o 
  12   9   5      133.52       83.54     28.61 o 
  13   9   5      461.79      402.85     37.45 o 
  14   9   5      150.59      134.58     31.63 o 
  15   9   5      199.50      149.13     39.45 o 
  16   9   5      347.73      323.83     42.58 o 
  17   9   5      258.53      228.61     44.82 o 
   0  10   5     3709.68     3643.23    171.37 o 
   1  10   5      201.68      172.65     24.39 o 
   2  10   5     1193.97     1113.88     53.70 o 
   3  10   5       13.48        3.69     19.53 o 
   4  10   5     5081.57     5516.32    185.96 o 
   5  10   5       58.86       37.50     20.28 o 
   6  10   5     2569.30     2795.46    102.14 o 
   7  10   5      144.86       75.34     21.08 o 
   8  10   5     2598.65     3059.61    111.14 o 
   9  10   5      237.47      133.23     24.52 o 
  10  10   5     1947.79     1958.41     77.89 o 
  11  10   5        1.66       -6.56     23.98 o 
  12  10   5      867.44      762.35     50.11 o 
  13  10   5      129.51       78.11     33.98 o 
  14  10   5      968.13      851.78     54.81 o 
  15  10   5        0.21       -6.15     45.50 o 
  16  10   5     1102.43     1080.74     69.18 o 
   1  11   5      131.56      113.12     25.68 o 
   2  11   5       44.05       -0.47     23.33 o 
   3  11   5      102.01       32.95     25.12 o 
   4  11   5      239.12      215.02     28.53 o 
   5  11   5        1.45      -25.31     25.31 o 
   6  11   5      126.83      152.18     27.38 o 
   7  11   5       81.94       37.94     25.30 o 
   8  11   5       63.71       40.12     30.21 o 
   9  11   5        4.18       36.54     27.74 o 
  10  11   5       53.19       37.36     28.52 o 
  11  11   5     1178.03     1166.91    105.32 o 
  12  11   5        0.51        1.08     39.16 o 
  13  11   5       63.38       37.82     38.93 o 
  14  11   5        1.08      -37.76     39.72 o 
   0  12   5     4172.33     4549.30    239.51 o 
   1  12   5        2.38      -19.18     25.61 o 
   2  12   5     1993.35     2256.49    101.23 o 
   3  12   5      183.87      132.16     32.17 o 
   4  12   5      639.41      576.97     45.00 o 
   5  12   5        7.09      -20.62     29.80 o 
   6  12   5      231.90      117.05     32.53 o 
   7  12   5      184.76      184.83     40.49 o 
   8  12   5     1460.70     1642.03     87.65 o 
   9  12   5        2.28      -31.69     31.69 o 
  10  12   5      899.52      833.09     55.28 o 
  11  12   5      264.38      193.58     42.61 o 
  12  12   5     1991.88     2234.64    124.54 o 
   1  13   5       62.10        9.97     34.48 o 
   2  13   5      195.97      219.98     42.03 o 
   3  13   5        9.05       -4.24     36.46 o 
   4  13   5       14.48      -35.52     37.55 o 
   5  13   5      204.30      152.95     40.05 o 
   6  13   5        3.98       28.39     38.64 o 
   7  13   5       25.54       29.39     39.68 o 
   8  13   5       69.89       62.21     46.45 o 
   9  13   5       60.11       53.46     43.10 o 
  10  13   5      132.06       41.21    156.94 o 
   0  14   5      297.88      232.80     76.29 o 
   1  14   5       90.98       56.57     50.89 o 
   2  14   5      309.71      275.18     53.84 o 
   3  14   5      229.32      195.80     52.45 o 
   4  14   5      398.20      377.35     56.86 o 
   5  14   5       26.55      -44.44     44.44 o 
   0   0   6    13989.39    13796.83    765.31 o 
   1   0   6     3926.84     4217.21    168.28 o 
   2   0   6       81.52       22.80      8.79 o 
   3   0   6      142.03      140.54     11.98 o 
   4   0   6    22447.94    24202.34    945.06 o 
   5   0   6     7793.31     8493.18    335.21 o 
   6   0   6    27594.40    29825.01   1279.63 o 
   7   0   6    10454.39    12439.12    536.42 o 
   8   0   6    15320.55    17104.11    823.29 o 
   9   0   6     2878.18     2813.28    128.45 o 
  10   0   6     2137.95     1828.14     79.74 o 
  11   0   6       11.22        3.35     16.26 o 
  12   0   6     6155.30     6814.27    300.70 o 
  13   0   6        7.41       -8.50     18.87 o 
  14   0   6     7350.56     7590.04    334.96 o 
  15   0   6     1112.10     1260.97     70.23 o 
  16   0   6     9350.85    10897.87    477.76 o 
  17   0   6      269.18      144.65     31.12 o 
  18   0   6     2097.62     2014.42    105.74 o 
  19   0   6      382.46      245.12     49.67 o 
  20   0   6     1396.48     1467.41    139.98 o 
  21   0   6       31.85       29.52     52.11 o 
  22   0   6     1050.00      975.24     95.65 o 
   1   1   6     1944.99     1772.89     51.83 o 
   2   1   6      310.83      224.05     10.78 o 
   3   1   6      129.65      123.85      8.37 o 
   4   1   6       18.12        4.33      6.11 o 
   5   1   6      145.92      141.22     10.05 o 
   6   1   6      799.71      672.46     23.10 o 
   7   1   6     1345.01     1622.84     54.50 o 
   8   1   6      246.71      153.98     12.90 o 
   9   1   6      386.78      335.28     17.25 o 
  10   1   6     2107.55     2150.97     71.72 o 
  11   1   6      961.38      802.24     33.17 o 
  12   1   6     1507.99     1500.16     53.95 o 
  13   1   6     1835.01     1909.24     66.67 o 
  14   1   6     1084.39     1062.24     42.61 o 
  15   1   6        0.49        1.71     15.89 o 
  16   1   6      551.67      430.57     26.90 o 
  17   1   6     1956.96     1931.85     75.00 o 
  18   1   6       25.01       31.85     21.81 o 
  19   1   6      265.02      183.49     31.18 o 
  20   1   6        9.46       10.93     32.71 o 
  21   1   6      958.71      956.07     69.94 o 
  22   1   6       65.90       44.89     44.69 o 
   0   2   6     2796.23     3361.69    134.94 o 
   1   2   6     9162.94     9897.31    275.28 o 
   2   2   6     1238.42     1078.69     33.49 o 
   3   2   6      225.19      190.86     12.69 o 
   4   2   6    19083.33    21297.40    588.85 o 
   5   2   6     1745.33     1650.34     49.31 o 
   6   2   6    16525.17    17307.20    479.13 o 
   7   2   6     1742.75     1822.38     54.53 o 
   8   2   6     5608.57     5587.99    157.91 o 
   9   2   6        0.07       -4.74      8.69 o 
  10   2   6     3752.82     3510.74    112.28 o 
  11   2   6        3.85       -6.58     12.18 o 
  12   2   6     4799.62     5069.86    160.10 o 
  13   2   6     1159.47     1135.84     63.16 o 
  14   2   6     3004.81     3120.05    109.02 o 
  15   2   6       48.52       42.52     16.52 o 
  16   2   6     7090.04     7731.43    243.30 o 
  17   2   6      268.47      243.14     30.32 o 
  18   2   6     1491.05     1601.23     70.26 o 
  19   2   6        0.67        5.20     26.96 o 
  20   2   6      800.50      687.72     60.22 o 
  21   2   6      287.37      445.30     52.62 o 
  22   2   6      516.13      536.76     53.38 o 
   1   3   6     6812.29     7585.72    211.66 o 
   2   3   6    15816.27    18548.15    536.14 o 
   3   3   6        1.95        7.72      7.00 o 
   4   3   6      193.01      183.11     13.13 o 
   5   3   6     2592.79     2393.55     73.01 o 
   6   3   6     1543.20     1566.64     48.49 o 
   7   3   6      750.38      613.58     26.29 o 
   8   3   6      196.45      164.07     11.33 o 
   9   3   6      737.24      706.38     35.81 o 
  10   3   6       41.99        8.85     12.33 o 
  11   3   6       92.94       79.47     13.77 o 
  12   3   6      206.21      113.21     16.59 o 
  13   3   6       16.13       17.28     15.69 o 
  14   3   6      922.60      740.90     36.78 o 
  15   3   6        1.98      -18.42     18.42 o 
  16   3   6      110.05       71.32     21.96 o 
  17   3   6      529.05      434.58     45.50 o 
  18   3   6      375.08      334.81     31.29 o 
  19   3   6       25.32        6.40     31.85 o 
  20   3   6        5.93       23.77     35.56 o 
  21   3   6      520.48      591.65     54.90 o 
  22   3   6       34.22       74.92     44.21 o 
   0   4   6    27914.12    33606.74   1313.11 o 
   1   4   6        0.39       -7.18      7.18 o 
   2   4   6    15908.44    16932.48    513.32 o 
   3   4   6      192.00      155.69     12.39 o 
   4   4   6    18036.74    19884.42    604.20 o 
   5   4   6      336.45      291.42     16.35 o 
   6   4   6    12985.30    14181.77    412.18 o 
   7   4   6      495.80      337.24     16.91 o 
   8   4   6     2412.33     2272.33     67.80 o 
   9   4   6      531.27      463.08     21.96 o 
  10   4   6     1049.71      989.46     36.24 o 
  11   4   6       47.26       33.84     16.78 o 
  12   4   6      968.21      891.34     43.06 o 
  13   4   6       69.97       41.12     18.13 o 
  14   4   6     2459.54     2441.67     95.88 o 
  15   4   6        0.00       -3.12     21.21 o 
  16   4   6     1427.05     1274.05     59.11 o 
  17   4   6      505.68      410.94     33.71 o 
  18   4   6     1268.23     1197.37     59.75 o 
  19   4   6       95.07       35.31     31.92 o 
  20   4   6     1185.68     1242.90     89.76 o 
  21   4   6       17.38      -37.13     37.63 o 
   1   5   6     1758.85     1620.39     49.63 o 
   2   5   6      378.00      334.42     19.92 o 
   3   5   6     2608.64     2403.98     78.26 o 
   4   5   6      890.95      669.16     28.07 o 
   5   5   6     2790.82     2408.27     75.13 o 
   6   5   6       46.13       55.43     16.82 o 
   7   5   6     3408.22     3373.01    108.09 o 
   8   5   6       69.56       47.94     13.31 o 
   9   5   6     1065.00      996.20     39.76 o 
  10   5   6        1.66       14.09     13.22 o 
  11   5   6     9830.80    10735.98    371.67 o 
  12   5   6       55.59       30.36     19.18 o 
  13   5   6     1371.17     1355.30     59.50 o 
  14   5   6        0.18      -10.87     19.42 o 
  15   5   6     2763.63     3022.17    116.19 o 
  16   5   6      918.68      778.06     48.21 o 
  17   5   6     1615.40     1607.37     74.42 o 
  18   5   6       19.79       22.63     28.47 o 
  19   5   6      925.92     1069.03     68.33 o 
  20   5   6        5.11       36.32     37.55 o 
  21   5   6      439.99      264.66     47.24 o 
   0   6   6        3.81        4.75     12.36 o 
   1   6   6      513.47      452.85     20.45 o 
   2   6   6     1956.33     1802.25     58.42 o 
   3   6   6     4021.10     3993.65    126.73 o 
   4   6   6     5582.11     5651.10    176.38 o 
   5   6   6       57.46       22.50     12.52 o 
   6   6   6     5904.51     6169.49    192.92 o 
   7   6   6        0.05        9.97     13.21 o 
   8   6   6      977.26      933.86     38.31 o 
   9   6   6     7996.50     8786.00    272.03 o 
  10   6   6      589.05      620.83     30.05 o 
  11   6   6        5.70      -12.91     16.02 o 
  12   6   6      399.77      273.00     25.29 o 
  13   6   6       93.19       41.22     20.81 o 
  14   6   6      471.23      395.45     31.82 o 
  15   6   6      559.60      566.99     37.82 o 
  16   6   6      365.88      282.54     37.32 o 
  17   6   6       87.62       46.45     28.47 o 
  18   6   6     1352.64     1488.01     71.13 o 
  19   6   6       10.13      -37.21     37.21 o 
  20   6   6      213.31      213.90     47.33 o 
   1   7   6      756.62      673.20     27.97 o 
   2   7   6      227.70      137.52     16.37 o 
   3   7   6      413.95      353.05     20.25 o 
   4   7   6      285.63      259.00     19.30 o 
   5   7   6     6489.05     6965.21    217.46 o 
   6   7   6       40.81       21.18     15.95 o 
   7   7   6     3486.83     3606.32    116.29 o 
   8   7   6      188.93      138.41     17.61 o 
   9   7   6     1162.52     1056.89     43.96 o 
  10   7   6      421.19      404.82     25.01 o 
  11   7   6     2444.10     2429.57     88.98 o 
  12   7   6      276.49      233.40     28.62 o 
  13   7   6     2742.04     3059.62    117.71 o 
  14   7   6      129.29       91.29     23.82 o 
  15   7   6     2568.15     2927.45    115.46 o 
  16   7   6        8.16       -4.59     27.19 o 
  17   7   6      830.79      731.91     46.94 o 
  18   7   6       28.79      -13.60     33.75 o 
  19   7   6      255.74      281.67     49.07 o 
   0   8   6      179.61       88.96     24.77 o 
   1   8   6       54.46       29.04     15.77 o 
   2   8   6     2717.53     2730.40     96.98 o 
   3   8   6      500.68      447.38     24.88 o 
   4   8   6      745.27      634.30     30.91 o 
   5   8   6      656.46      554.92     29.78 o 
   6   8   6     3089.53     3073.14    102.43 o 
   7   8   6     2111.57     1953.87     69.60 o 
   8   8   6     1161.84     1060.78     45.55 o 
   9   8   6      335.89      262.81     22.69 o 
  10   8   6     1472.71     1426.61     55.70 o 
  11   8   6      669.15      600.17     35.10 o 
  12   8   6      505.01      414.09     41.36 o 
  13   8   6      222.40      188.59     27.30 o 
  14   8   6     1940.20     1979.83     83.87 o 
  15   8   6      278.27      206.19     32.80 o 
  16   8   6      312.14      229.57     36.31 o 
  17   8   6      172.08       71.20     36.26 o 
  18   8   6       59.95      -59.36     65.78 o 
   1   9   6     4844.83     4737.42    170.72 o 
   2   9   6      307.08      293.33     26.15 o 
   3   9   6     8814.06    10367.80    338.39 o 
   4   9   6       29.91       -2.05     18.28 o 
   5   9   6     9298.45     9903.67    324.86 o 
   6   9   6       55.65       30.90     17.60 o 
   7   9   6     2401.12     2559.61     89.12 o 
   8   9   6      106.85       83.81     20.01 o 
   9   9   6     2227.76     2339.35     83.62 o 
  10   9   6      212.05      148.88     23.91 o 
  11   9   6     1621.33     1681.02     68.76 o 
  12   9   6        3.19       11.28     34.53 o 
  13   9   6     1773.43     2062.37     93.70 o 
  14   9   6       57.18       51.54     32.55 o 
  15   9   6      857.32      772.73     67.99 o 
  16   9   6       22.56        6.50     37.51 o 
  17   9   6     1198.66     1236.03     77.65 o 
   0  10   6     1605.96     1314.51     85.03 o 
   1  10   6       88.55       21.37     20.72 o 
   2  10   6       24.34       12.69     21.64 o 
   3  10   6      669.23      639.23     41.35 o 
   4  10   6      210.78      188.59     33.46 o 
   5  10   6      302.68      290.50     26.37 o 
   6  10   6      469.82      391.86     29.29 o 
   7  10   6       73.33       49.03     22.25 o 
   8  10   6       75.89       71.29     23.09 o 
   9  10   6      154.33       91.16     25.86 o 
  10  10   6      174.40      109.07     27.16 o 
  11  10   6        0.06       -5.24     29.19 o 
  12  10   6       31.24       14.92     28.67 o 
  13  10   6       21.06       12.69     32.53 o 
  14  10   6        6.61       -2.76     36.01 o 
  15  10   6        5.39       -2.68     38.91 o 
  16  10   6       45.18      -41.56     41.56 o 
   1  11   6     2366.64     2478.72    100.06 o 
   2  11   6      129.63       97.32     27.37 o 
   3  11   6     1978.29     2087.87     82.21 o 
   4  11   6      689.59      581.26     39.94 o 
   5  11   6     2176.66     2346.58     96.71 o 
   6  11   6       83.42      113.89     29.02 o 
   7  11   6     2153.89     2372.73    118.22 o 
   8  11   6       11.81       14.74     27.34 o 
   9  11   6      696.26      611.41     63.49 o 
  10  11   6      310.63      275.89     35.97 o 
  11  11   6      573.84      447.46     45.73 o 
  12  11   6       50.51        1.58     39.32 o 
  13  11   6      916.66      927.16     74.33 o 
  14  11   6        7.88      -11.07     44.80 o 
   0  12   6        2.03       34.15     37.99 o 
   1  12   6       81.43       52.75     27.63 o 
   2  12   6      162.35      166.79     33.33 o 
   3  12   6        1.10       -9.10     28.52 o 
   4  12   6      127.20       75.58     29.01 o 
   5  12   6       41.91       83.57     39.39 o 
   6  12   6       96.97       80.36     34.10 o 
   7  12   6       38.74        5.68     31.83 o 
   8  12   6      224.12      232.62     64.18 o 
   9  12   6       99.37       53.88     39.84 o 
  10  12   6      417.67      386.94     66.07 o 
  11  12   6        4.82      -21.56     47.44 o 
  12  12   6       52.77       -9.37     45.61 o 
   1  13   6     2215.01     2663.03    128.78 o 
   2  13   6        4.54        8.32     35.09 o 
   3  13   6     2797.72     3344.49    142.06 o 
   4  13   6       54.42       38.85     40.40 o 
   5  13   6     1109.63     1118.83     62.42 o 
   6  13   6      109.78      106.09     39.68 o 
   7  13   6     1034.69     1147.46     73.90 o 
   8  13   6       11.08      -26.42     41.46 o 
   9  13   6     1670.87     2028.67    116.74 o 
   0  14   6      461.64      360.47     71.43 o 
   1  14   6        1.61      -33.36     42.76 o 
   2  14   6      132.16      194.78     45.79 o 
   3  14   6       14.04      -41.83     43.14 o 
   4  14   6       44.00       52.68     44.29 o 
   1   1   7    10508.27    10773.40    299.76 o 
   2   1   7      299.53      270.02     12.57 o 
   3   1   7    14666.87    15730.40    455.27 o 
   4   1   7      541.28      519.54     19.04 o 
   5   1   7    17550.68    18991.56    525.09 o 
   6   1   7       37.61       16.41      8.97 o 
   7   1   7     5908.96     6219.05    175.33 o 
   8   1   7        7.59       -3.96      9.98 o 
   9   1   7     4825.07     4705.08    148.04 o 
  10   1   7      214.14      155.60     14.81 o 
  11   1   7     5663.29     5888.37    184.63 o 
  12   1   7        0.71      -12.71     13.25 o 
  13   1   7     3403.25     3574.74    110.62 o 
  14   1   7       26.83       24.12     15.68 o 
  15   1   7     4736.66     5098.16    172.40 o 
  16   1   7      366.38      372.69     30.92 o 
  17   1   7      931.11      900.63     46.21 o 
  18   1   7      226.88      121.44     25.15 o 
  19   1   7      102.34       92.13     27.07 o 
  20   1   7       18.65       53.20     37.55 o 
  21   1   7      499.59      434.46     53.27 o 
  22   1   7       67.28       69.83     46.20 o 
   0   2   7    31425.78    37289.77   1454.66 o 
   1   2   7     1804.12     2000.13     58.54 o 
   2   2   7     7496.18     8428.76    235.34 o 
   3   2   7     2446.02     2392.88     69.53 o 
   4   2   7     9757.49    10944.38    304.88 o 
   5   2   7      193.24      102.61      9.01 o 
   6   2   7       69.25       33.05      7.84 o 
   7   2   7     2341.82     2343.10     68.83 o 
   8   2   7     1410.98     1327.40     42.26 o 
   9   2   7     2128.46     1990.23     67.02 o 
  10   2   7       28.01       -7.93     13.32 o 
  11   2   7     1125.03     1010.67     39.93 o 
  12   2   7       45.35       18.59     16.98 o 
  13   2   7      347.89      276.77     21.72 o 
  14   2   7     1845.03     1823.15     69.75 o 
  15   2   7      430.17      387.96     27.07 o 
  16   2   7      124.21       46.11     19.86 o 
  17   2   7        0.89        8.94     25.98 o 
  18   2   7      126.68      141.33     26.14 o 
  19   2   7        0.10       -9.92     26.81 o 
  20   2   7       91.20        0.46     33.29 o 
  21   2   7       37.66       24.97     39.54 o 
  22   2   7      101.94       43.95     49.11 o 
   1   3   7     6439.18     6571.90    184.30 o 
   2   3   7      714.64      669.85     23.78 o 
   3   3   7     1741.20     1473.46     47.58 o 
   4   3   7       28.79       34.93      8.49 o 
   5   3   7     5006.88     4766.97    141.50 o 
   6   3   7      558.25      468.10     20.29 o 
   7   3   7     2726.89     2506.07     74.00 o 
   8   3   7       36.02       11.38      8.84 o 
   9   3   7     1129.29     1106.77     39.11 o 
  10   3   7       21.59       -5.46     13.39 o 
  11   3   7     1733.85     1752.14     65.95 o 
  12   3   7       28.60       -8.85     15.18 o 
  13   3   7     4048.01     4245.42    144.64 o 
  14   3   7       79.96       19.70     18.26 o 
  15   3   7      400.33      385.73     29.83 o 
  16   3   7       43.01       43.23     22.56 o 
  17   3   7     1981.80     2225.79     91.31 o 
  18   3   7       12.67       -9.76     23.97 o 
  19   3   7      220.10      217.89     31.60 o 
  20   3   7        8.04      -12.27     34.81 o 
  21   3   7     1705.48     2051.78    106.75 o 
   0   4   7    27374.00    31369.29   1226.60 o 
   1   4   7     2179.06     2238.66     66.03 o 
   2   4   7     1834.27     1980.40     61.97 o 
   3   4   7       18.13       19.61      8.79 o 
   4   4   7     5186.01     4686.60    146.81 o 
   5   4   7        0.31       -7.58      9.51 o 
   6   4   7     2008.58     1848.30     59.08 o 
   7   4   7      936.61      743.29     27.48 o 
   8   4   7     2740.92     2745.93     85.21 o 
   9   4   7        0.96      -11.36     12.11 o 
  10   4   7     1549.60     1510.10     62.30 o 
  11   4   7      112.91       95.05     24.76 o 
  12   4   7     4803.06     5058.63    181.19 o 
  13   4   7      234.83      135.06     21.34 o 
  14   4   7      347.90      262.33     26.21 o 
  15   4   7      218.47      179.71     24.63 o 
  16   4   7      915.55      816.85     45.21 o 
  17   4   7       72.06       59.28     25.20 o 
  18   4   7      847.32      934.22     60.60 o 
  19   4   7       20.98       12.85     28.93 o 
  20   4   7      468.40      545.80     66.91 o 
  21   4   7      151.65       43.57     43.30 o 
   1   5   7     7479.32     8180.74    229.39 o 
   2   5   7        1.45       -9.91      9.91 o 
   3   5   7     4312.68     4131.23    130.50 o 
   4   5   7      222.40      212.11     19.85 o 
   5   5   7     2561.72     2351.72     77.89 o 
   6   5   7        4.87        9.66     11.54 o 
   7   5   7        1.77        1.74     12.13 o 
   8   5   7      151.34       96.76     16.44 o 
   9   5   7     3061.32     3062.79     99.94 o 
  10   5   7     3860.92     3717.61    135.15 o 
  11   5   7     2454.95     2639.09    101.25 o 
  12   5   7      404.41      338.35     26.55 o 
  13   5   7     1556.67     1375.48     61.01 o 
  14   5   7       53.33       35.39     22.95 o 
  15   5   7     1711.42     1856.06     93.01 o 
  16   5   7       39.82       12.51     24.01 o 
  17   5   7      698.76      750.51     45.31 o 
  18   5   7      129.16       80.37     29.90 o 
  19   5   7     1205.51     1174.08     74.01 o 
  20   5   7       99.12      118.77     51.24 o 
   0   6   7     2167.99     1965.13     84.73 o 
   1   6   7       66.72       23.85     11.23 o 
   2   6   7     5532.35     5939.66    185.68 o 
   3   6   7     1012.91     1012.50     39.40 o 
   4   6   7     5113.41     5333.64    167.21 o 
   5   6   7       26.87       34.20     14.07 o 
   6   6   7     5280.48     5458.07    171.33 o 
   7   6   7      681.55      612.51     33.53 o 
   8   6   7     1509.15     1633.70     58.63 o 
   9   6   7        0.00      -14.12     14.12 o 
  10   6   7      941.97      868.40     40.14 o 
  11   6   7       50.72       50.74     20.00 o 
  12   6   7     1819.49     1825.81     81.37 o 
  13   6   7        0.20      -20.48     20.48 o 
  14   6   7      253.32      208.07     26.48 o 
  15   6   7        3.14       -1.23     23.26 o 
  16   6   7     2255.43     2381.97     97.76 o 
  17   6   7       19.59        7.47     28.31 o 
  18   6   7       29.81       11.40     29.95 o 
  19   6   7       57.08       -8.35     36.42 o 
  20   6   7       91.86      -20.03     42.88 o 
   1   7   7        2.81       -7.52     12.55 o 
   2   7   7       78.19       63.56     14.10 o 
   3   7   7       35.29       36.48     13.84 o 
   4   7   7      243.57      157.14     17.06 o 
   5   7   7      331.65      210.75     18.73 o 
   6   7   7      240.66      144.39     20.36 o 
   7   7   7     2287.59     2380.58     77.33 o 
   8   7   7       29.51       22.74     15.41 o 
   9   7   7       20.71       25.32     16.23 o 
  10   7   7      133.83       98.58     19.94 o 
  11   7   7     2914.15     2998.86    114.42 o 
  12   7   7       19.80       21.49     21.00 o 
  13   7   7      472.47      378.44     34.16 o 
  14   7   7      141.30       85.04     25.32 o 
  15   7   7      423.42      379.60     33.91 o 
  16   7   7       63.85       31.13     28.50 o 
  17   7   7       35.05       51.79     30.49 o 
  18   7   7        1.12       41.62     32.25 o 
  19   7   7      254.39      317.42     53.94 o 
   0   8   7        2.64      -23.67     23.67 o 
   1   8   7     1896.59     1955.72     78.38 o 
   2   8   7       78.80       35.32     16.15 o 
   3   8   7     1055.94     1002.23     44.12 o 
   4   8   7     2456.40     2292.16     95.73 o 
   5   8   7      956.37      963.60     43.85 o 
   6   8   7     6824.52     7587.53    226.23 o 
   7   8   7      130.38      107.02     18.56 o 
   8   8   7      590.83      477.30     28.33 o 
   9   8   7      542.09      475.79     28.95 o 
  10   8   7     4339.81     4846.59    165.26 o 
  11   8   7      492.63      495.66     48.15 o 
  12   8   7     2195.08     2495.83    100.43 o 
  13   8   7      191.93      149.04     27.62 o 
  14   8   7     4909.52     5683.05    205.04 o 
  15   8   7       76.74       40.15     28.61 o 
  16   8   7     1913.87     2178.29    100.56 o 
  17   8   7       18.21       69.67     36.65 o 
  18   8   7     1472.75     1774.84     90.24 o 
   1   9   7      110.79       65.52     20.28 o 
   2   9   7       35.09       26.76     19.44 o 
   3   9   7       17.00       -0.09     18.97 o 
   4   9   7       21.69       -6.65     17.58 o 
   5   9   7      356.65      249.00     23.71 o 
   6   9   7        1.19      -17.54     17.54 o 
   7   9   7       33.77       24.85     18.86 o 
   8   9   7       15.41        2.99     19.10 o 
   9   9   7      288.04      254.57     24.88 o 
  10   9   7        7.72      -21.80     21.80 o 
  11   9   7       73.66       53.58     25.56 o 
  12   9   7       46.52       71.40     26.34 o 
  13   9   7      541.85      471.08     41.54 o 
  14   9   7       96.60       37.80     31.06 o 
  15   9   7      290.80      239.41     41.27 o 
  16   9   7       34.71      109.76     38.50 o 
  17   9   7        5.40      -24.69     51.53 o 
   0  10   7     2576.85     2843.27    156.35 o 
   1  10   7      160.06      118.68     24.15 o 
   2  10   7     4871.49     5550.75    199.28 o 
   3  10   7      179.09      105.64     24.48 o 
   4  10   7     2728.80     3137.64    120.67 o 
   5  10   7      435.33      353.92     30.95 o 
   6  10   7     2938.56     3222.84    116.75 o 
   7  10   7      560.74      515.70     34.24 o 
   8  10   7      944.88      862.62     45.01 o 
   9  10   7       19.80      -10.14     22.66 o 
  10  10   7      241.46      150.15     29.00 o 
  11  10   7        0.09      -14.06     31.95 o 
  12  10   7     1011.54     1008.38     70.16 o 
  13  10   7      126.48       83.57     34.71 o 
  14  10   7     1351.87     1419.93     76.64 o 
  15  10   7      108.88       72.77     53.81 o 
   1  11   7       87.38       76.46     31.21 o 
   2  11   7      303.27      252.56     41.18 o 
   3  11   7      102.12       49.57     26.44 o 
   4  11   7       57.08       45.80     27.51 o 
   5  11   7      188.88      124.10     27.70 o 
   6  11   7        0.36       31.09     29.91 o 
   7  11   7       21.11        3.12     25.37 o 
   8  11   7       16.49        3.43     30.46 o 
   9  11   7       49.62       35.91     37.63 o 
  10  11   7       13.18      -13.05     31.35 o 
  11  11   7      186.26      128.94     37.89 o 
  12  11   7       31.59       57.24     38.24 o 
  13  11   7        1.42      -24.52     42.11 o 
   0  12   7      699.48      529.89     56.43 o 
   1  12   7       27.85       48.38     28.63 o 
   2  12   7     1385.95     1539.35     72.65 o 
   3  12   7      115.77       61.21     29.35 o 
   4  12   7     2249.10     2650.05    116.40 o 
   5  12   7        5.46       -4.20     37.00 o 
   6  12   7      945.34      952.33     60.11 o 
   7  12   7        8.49      -31.50     31.50 o 
   8  12   7     1096.39     1079.25     63.91 o 
   9  12   7      501.47      500.35     58.81 o 
  10  12   7     1708.46     2180.86    122.49 o 
  11  12   7       92.24       85.31     50.80 o 
   1  13   7       80.01       67.79     39.51 o 
   2  13   7        4.48      -34.22     34.22 o 
   3  13   7      161.30      147.98     38.44 o 
   4  13   7       33.86       41.59     40.10 o 
   5  13   7      265.88      272.82     54.57 o 
   6  13   7       14.81       19.87     37.48 o 
   7  13   7      710.75      709.74     54.00 o 
   8  13   7        0.57      -40.35     40.35 o 
   0  14   7      360.17      179.55     65.64 o 
   1  14   7       13.31      -42.33     42.33 o 
   2  14   7     1429.89     1299.65     91.67 o 
   0   0   8    39815.59    45010.50   2482.66 o 
   1   0   8      870.20      830.82     40.40 o 
   2   0   8     8998.45     9590.15    378.92 o 
   3   0   8     1650.41     1709.60     72.14 o 
   4   0   8    14600.94    15521.70    609.60 o 
   5   0   8      767.46      887.83     42.03 o 
   6   0   8    20856.81    23456.46    918.54 o 
   7   0   8      290.77      186.56     16.30 o 
   8   0   8     7020.25     7368.08    322.20 o 
   9   0   8     1862.24     2043.58     97.07 o 
  10   0   8    12231.26    12529.62    542.51 o 
  11   0   8        5.35       -1.43     18.40 o 
  12   0   8     4715.79     4679.97    210.94 o 
  13   0   8      569.35      466.38     36.81 o 
  14   0   8     8631.34     9675.72    425.69 o 
  15   0   8        1.06       -3.18     23.80 o 
  16   0   8     3077.63     3094.43    148.57 o 
  17   0   8      388.69      389.78     47.04 o 
  18   0   8     3432.93     3773.33    201.54 o 
  19   0   8      296.10      366.76     50.53 o 
  20   0   8     3206.88     3880.38    245.70 o 
  21   0   8        0.11       45.58     67.03 o 
   1   1   8       96.43       33.35      7.77 o 
   2   1   8     2824.41     2694.62     78.11 o 
   3   1   8      295.45      224.78     12.21 o 
   4   1   8      766.19      752.62     27.59 o 
   5   1   8       51.92       32.50      8.42 o 
   6   1   8      376.31      293.55     15.84 o 
   7   1   8     3243.16     3315.85     95.81 o 
   8   1   8       25.09       14.53     10.90 o 
   9   1   8     1199.78     1226.74     47.85 o 
  10   1   8       95.37       72.23     13.88 o 
  11   1   8        2.76        8.57     13.40 o 
  12   1   8      265.83      171.10     20.16 o 
  13   1   8      349.32      265.71     20.34 o 
  14   1   8       86.97       35.70     16.22 o 
  15   1   8      656.24      598.16     47.09 o 
  16   1   8        9.18        4.71     19.72 o 
  17   1   8      986.91      809.20     42.20 o 
  18   1   8       16.05       40.11     24.31 o 
  19   1   8      253.06      244.49     35.98 o 
  20   1   8       54.10       32.48     38.80 o 
  21   1   8      505.79      423.42     68.17 o 
   0   2   8     2820.61     2619.76    107.95 o 
   1   2   8      764.58      661.81     27.51 o 
   2   2   8    18411.61    20342.21    563.04 o 
   3   2   8     2508.44     2731.92     79.30 o 
   4   2   8     1689.40     1513.44     46.68 o 
   5   2   8     1438.64     1455.86     44.90 o 
   6   2   8     1053.47      887.01     30.07 o 
   7   2   8        1.46       -9.19      9.19 o 
   8   2   8     4208.66     4022.78    115.76 o 
   9   2   8     1018.70      847.90     34.01 o 
  10   2   8     6269.74     6787.10    211.94 o 
  11   2   8       52.07       49.67     14.38 o 
  12   2   8     5105.51     5507.81    184.10 o 
  13   2   8     1196.83     1188.39     52.32 o 
  14   2   8      573.27      550.76     35.73 o 
  15   2   8      201.68      119.80     21.53 o 
  16   2   8     2152.09     2300.28     93.16 o 
  17   2   8      137.09      102.59     26.09 o 
  18   2   8      174.44       93.06     27.99 o 
  19   2   8        3.12       13.77     29.10 o 
  20   2   8      298.59      244.00     46.32 o 
  21   2   8       39.01       54.89     43.78 o 
   1   3   8    14489.18    16782.66    466.11 o 
   2   3   8     1243.35     1169.60     39.36 o 
   3   3   8        2.45       12.09      8.48 o 
   4   3   8     2079.38     1891.87     59.43 o 
   5   3   8     1375.34     1240.27     41.87 o 
   6   3   8      920.76      877.12     31.80 o 
   7   3   8      119.20      107.07     11.79 o 
   8   3   8     1294.81     1209.32     39.79 o 
   9   3   8     2799.57     2784.26     96.47 o 
  10   3   8      257.28      155.37     17.63 o 
  11   3   8     2968.58     3096.03    107.59 o 
  12   3   8     1202.33     1014.56     47.71 o 
  13   3   8      444.01      350.49     27.20 o 
  14   3   8      334.03      232.81     29.73 o 
  15   3   8      173.05      162.19     24.19 o 
  16   3   8      327.15      263.68     27.79 o 
  17   3   8        8.84       24.94     24.66 o 
  18   3   8       20.42       35.47     25.95 o 
  19   3   8      104.17       38.41     40.71 o 
  20   3   8        0.66       24.53     37.20 o 
  21   3   8       48.00        9.37     50.27 o 
   0   4   8    22779.75    25947.25   1015.58 o 
   1   4   8     5323.47     5479.13    155.39 o 
   2   4   8     3453.94     3295.40     99.80 o 
   3   4   8       54.11       39.28      9.48 o 
   4   4   8     3796.01     3638.63    109.93 o 
   5   4   8      160.25      114.95     11.46 o 
   6   4   8     4316.88     4405.27    132.01 o 
   7   4   8     7002.04     7731.22    239.57 o 
   8   4   8     4348.21     4670.20    147.45 o 
   9   4   8       13.67        4.62     15.86 o 
  10   4   8     7614.80     7973.78    278.25 o 
  11   4   8        7.94       10.38     16.98 o 
  12   4   8     1615.68     1510.04     64.37 o 
  13   4   8       90.60       66.21     20.80 o 
  14   4   8     2488.35     2374.08    106.21 o 
  15   4   8       22.41       23.02     21.96 o 
  16   4   8     1340.37     1302.58     61.23 o 
  17   4   8       35.81       29.76     31.74 o 
  18   4   8     3381.93     4189.67    158.87 o 
  19   4   8       10.02       11.39     31.53 o 
  20   4   8     2954.16     3703.75    168.38 o 
  21   4   8        0.08      -17.40     42.05 o 
   1   5   8     2464.69     2283.64     68.23 o 
   2   5   8      317.31      221.65     16.02 o 
   3   5   8     2313.08     2245.64     74.88 o 
   4   5   8      340.94      282.21     19.81 o 
   5   5   8     2809.53     2799.30     91.40 o 
   6   5   8      454.67      323.37     20.03 o 
   7   5   8     4853.40     4784.25    151.37 o 
   8   5   8        0.18       -9.08     13.31 o 
   9   5   8      734.19      512.37     30.75 o 
  10   5   8      327.18      263.11     24.36 o 
  11   5   8     4981.81     4967.36    178.46 o 
  12   5   8        0.47       -5.96     18.84 o 
  13   5   8      369.60      267.73     29.76 o 
  14   5   8        2.46       11.79     21.32 o 
  15   5   8      809.41      696.28     45.89 o 
  16   5   8      267.46      197.38     29.88 o 
  17   5   8     2442.09     2774.63    111.72 o 
  18   5   8      116.09      114.17     31.23 o 
  19   5   8      675.71      727.37     49.65 o 
  20   5   8        3.66      -38.93     38.93 o 
   0   6   8     9486.03    10912.76    432.54 o 
   1   6   8       12.61       12.30     12.08 o 
   2   6   8     5053.96     4991.88    157.59 o 
   3   6   8     1331.25     1272.67     49.83 o 
   4   6   8       39.07       13.86     12.96 o 
   5   6   8       41.26       26.33     13.33 o 
   6   6   8        5.59       19.94     14.16 o 
   7   6   8      835.00      638.75     34.11 o 
   8   6   8      814.53      655.51     29.47 o 
   9   6   8      210.32      132.77     18.43 o 
  10   6   8     3169.91     3245.70    120.71 o 
  11   6   8      404.08      318.61     31.44 o 
  12   6   8     5007.36     5452.14    196.22 o 
  13   6   8      187.09      213.46     26.38 o 
  14   6   8      232.85      189.87     27.59 o 
  15   6   8       89.59       52.09     24.72 o 
  16   6   8      166.73      112.32     28.59 o 
  17   6   8       18.61       -1.09     28.57 o 
  18   6   8      506.63      483.42     67.76 o 
  19   6   8        0.02       43.11     34.68 o 
   1   7   8      535.39      434.08     52.51 o 
   2   7   8     1366.10     1152.60     44.75 o 
   3   7   8      178.32       75.11     15.73 o 
   4   7   8     1456.36     1558.07     57.13 o 
   5   7   8     1888.39     1788.33     64.00 o 
   6   7   8      205.49      150.54     24.33 o 
   7   7   8     1237.92     1124.69     45.26 o 
   8   7   8        6.40      -14.91     14.91 o 
   9   7   8      673.00      555.08     31.53 o 
  10   7   8      122.08       50.85     20.36 o 
  11   7   8     2414.15     2360.53     94.03 o 
  12   7   8       30.38       26.50     22.07 o 
  13   7   8     1687.09     2037.49     85.19 o 
  14   7   8      227.21      228.63     34.66 o 
  15   7   8     2207.15     2475.12    101.80 o 
  16   7   8       29.01       10.31     29.55 o 
  17   7   8     1376.87     1508.43     72.59 o 
  18   7   8       51.01        5.95     36.23 o 
   0   8   8     1917.70     1790.84    104.35 o 
   1   8   8      219.42      212.00     23.11 o 
   2   8   8     1324.29     1295.64     57.36 o 
   3   8   8     2068.46     2016.04     81.26 o 
   4   8   8     1847.95     1879.81     72.01 o 
   5   8   8        0.72      -14.55     16.18 o 
   6   8   8     1491.70     1468.17     55.93 o 
   7   8   8        6.40       11.99     17.56 o 
   8   8   8     2136.69     2372.58     83.37 o 
   9   8   8        9.82       -0.61     19.41 o 
  10   8   8      864.02      763.41     43.41 o 
  11   8   8       38.18       11.45     22.78 o 
  12   8   8       53.38       21.97     25.33 o 
  13   8   8        3.75        0.99     24.90 o 
  14   8   8        8.19       15.43     27.42 o 
  15   8   8       58.37        9.26     29.40 o 
  16   8   8       28.95        0.71     31.09 o 
  17   8   8        6.27        2.74     36.24 o 
   1   9   8     5019.89     5263.23    189.60 o 
   2   9   8       41.19       26.30     21.13 o 
   3   9   8     7703.06     9000.25    313.94 o 
   4   9   8      129.91      106.17     22.35 o 
   5   9   8     6878.49     7568.85    266.51 o 
   6   9   8      166.83      166.54     25.88 o 
   7   9   8     4088.92     4405.20    151.31 o 
   8   9   8       60.87       18.91     21.39 o 
   9   9   8     4130.73     4272.86    148.38 o 
  10   9   8       68.67       57.64     25.51 o 
  11   9   8     2281.61     2367.37     97.32 o 
  12   9   8       95.55       85.19     28.52 o 
  13   9   8     1405.78     1376.57     66.60 o 
  14   9   8        0.16       -6.47     33.31 o 
  15   9   8     1796.66     1811.82    102.35 o 
  16   9   8      208.25      120.52     40.90 o 
   0  10   8     1689.04     1927.50    115.76 o 
   1  10   8       76.86       37.15     23.11 o 
   2  10   8      363.90      338.03     34.22 o 
   3  10   8        5.74      -21.15     21.15 o 
   4  10   8      235.84      171.54     26.81 o 
   5  10   8      344.23      322.90     31.19 o 
   6  10   8       13.48       -8.36     23.51 o 
   7  10   8        6.85       -0.04     23.76 o 
   8  10   8       51.68       32.27     28.14 o 
   9  10   8      492.35      505.76     47.79 o 
  10  10   8        0.65       32.97     29.73 o 
  11  10   8       14.21      -32.04     32.04 o 
  12  10   8      575.69      401.61     45.27 o 
  13  10   8       14.44      -20.63     35.29 o 
  14  10   8       61.35       96.70     40.45 o 
  15  10   8        8.94      -14.33     39.62 o 
   1  11   8     3554.81     4133.31    155.41 o 
   2  11   8      201.53      174.97     39.64 o 
   3  11   8     2096.12     2310.68     95.78 o 
   4  11   8        0.87       -7.01     30.81 o 
   5  11   8      812.93      832.16     73.57 o 
   6  11   8       34.63       14.30     27.63 o 
   7  11   8      962.37      889.52     55.08 o 
   8  11   8       36.76      -12.28     28.11 o 
   9  11   8      866.00      800.11     64.17 o 
  10  11   8       19.74       73.15     40.14 o 
  11  11   8      380.99      211.48     46.98 o 
  12  11   8        0.73       -1.65     42.69 o 
  13  11   8      417.99      428.73     49.44 o 
   0  12   8      367.79      290.12     86.13 o 
   1  12   8        1.51      -28.37     28.37 o 
   2  12   8       64.94       32.21     29.93 o 
   3  12   8       15.89      -29.28     29.28 o 
   4  12   8        5.92       -8.11     30.40 o 
   5  12   8      102.73       62.11     32.72 o 
   6  12   8      105.30        0.20     42.92 o 
   7  12   8       29.58       44.20     34.59 o 
   8  12   8       12.67       -0.91     36.63 o 
   9  12   8       11.43       84.59     45.80 o 
  10  12   8      235.99      189.63     80.58 o 
   1  13   8     2080.76     2316.70    114.15 o 
   2  13   8       27.69        2.86     37.04 o 
   3  13   8     2436.53     2966.74    130.80 o 
   4  13   8       29.31      -24.23     42.24 o 
   5  13   8     1702.28     1859.45    161.55 o 
   6  13   8        0.41      -37.19     37.19 o 
   7  13   8     1870.28     2423.59    112.04 o 
   1   1   9    12492.53    13705.65    381.03 o 
   2   1   9       81.95       61.31      9.19 o 
   3   1   9    14003.24    15789.67    438.20 o 
   4   1   9      985.60      847.47     31.35 o 
   5   1   9    15760.32    17702.30    491.34 o 
   6   1   9     3877.09     4121.98    118.31 o 
   7   1   9     7406.01     7569.14    213.38 o 
   8   1   9     3540.48     3659.94    116.81 o 
   9   1   9     5537.85     5763.59    180.79 o 
  10   1   9       82.71       42.62     14.25 o 
  11   1   9     1872.64     1830.60     64.57 o 
  12   1   9        1.53       11.72     14.92 o 
  13   1   9     1006.19     1037.66     52.37 o 
  14   1   9       43.43       42.88     18.54 o 
  15   1   9     1815.02     1812.92     71.27 o 
  16   1   9      181.68      123.39     23.23 o 
  17   1   9     1120.41     1052.31     63.44 o 
  18   1   9      245.49      218.76     32.69 o 
  19   1   9      559.11      553.64     46.15 o 
  20   1   9        7.93      -31.28     33.72 o 
  21   1   9      681.13      682.48     63.40 o 
   0   2   9     6052.16     6603.61    263.33 o 
   1   2   9      264.66      196.08     13.67 o 
   2   2   9     1486.35     1408.50     44.11 o 
   3   2   9       66.68       55.16      9.31 o 
   4   2   9     1143.99     1150.28     37.32 o 
   5   2   9       69.24       28.41      9.27 o 
   6   2   9     1427.49     1376.64     43.90 o 
   7   2   9      776.03      737.03     28.04 o 
   8   2   9      468.33      407.21     21.67 o 
   9   2   9       77.07       21.12     12.69 o 
  10   2   9      574.94      486.22     27.48 o 
  11   2   9       15.88        0.16     14.75 o 
  12   2   9      270.58      145.00     18.91 o 
  13   2   9       69.16       46.74     17.82 o 
  14   2   9      327.16      259.48     25.92 o 
  15   2   9     1652.45     1724.90     73.38 o 
  16   2   9        0.19      -24.39     24.39 o 
  17   2   9       21.04      -22.35     23.43 o 
  18   2   9       61.57       53.75     27.46 o 
  19   2   9       76.91       70.33     32.94 o 
  20   2   9        1.59       49.28     34.96 o 
  21   2   9        2.67      -37.39     45.58 o 
   1   3   9        7.84       -2.06      8.45 o 
   2   3   9     1169.18     1111.42     36.46 o 
   3   3   9      580.22      418.22     22.79 o 
   4   3   9      321.80      271.05     15.55 o 
   5   3   9     1314.32     1139.62     39.67 o 
   6   3   9      884.01      752.63     30.41 o 
   7   3   9     5618.96     6066.82    180.35 o 
   8   3   9     1130.26     1133.58     45.63 o 
   9   3   9     1803.35     1828.72     68.08 o 
  10   3   9      164.41      162.03     20.29 o 
  11   3   9     2853.34     3032.46    113.32 o 
  12   3   9        7.74       28.79     19.55 o 
  13   3   9      317.90      239.16     24.76 o 
  14   3   9       19.07        9.62     20.53 o 
  15   3   9     1970.13     2093.97     92.22 o 
  16   3   9      242.15      200.48     27.42 o 
  17   3   9     2217.37     2328.03     96.07 o 
  18   3   9      110.14       76.41     28.81 o 
  19   3   9     2238.51     2717.72    111.21 o 
  20   3   9        1.10      -32.49     32.49 o 
  21   3   9      838.16     1059.47     81.58 o 
   0   4   9    17198.07    18945.33    744.17 o 
   1   4   9     6420.47     7145.41    201.41 o 
   2   4   9     6311.81     6222.34    176.00 o 
   3   4   9      199.98      161.82     18.52 o 
   4   4   9      844.61      728.03     28.67 o 
   5   4   9       50.60       22.54     11.96 o 
   6   4   9     4246.75     4281.65    135.67 o 
   7   4   9      465.55      366.43     21.01 o 
   8   4   9      200.93      172.00     23.33 o 
   9   4   9      532.00      426.37     34.73 o 
  10   4   9     4509.70     4366.46    156.95 o 
  11   4   9      701.10      744.03     39.04 o 
  12   4   9     2156.24     2158.60     86.54 o 
  13   4   9      226.89      197.38     29.14 o 
  14   4   9      185.67      119.44     23.82 o 
  15   4   9      673.37      572.77     46.41 o 
  16   4   9      215.13      122.93     26.39 o 
  17   4   9       13.77       25.68     26.56 o 
  18   4   9      312.40      212.19     32.81 o 
  19   4   9        1.71      -32.65     32.65 o 
  20   4   9      238.69      169.30     37.65 o 
   1   5   9     9226.34    10428.75    291.91 o 
   2   5   9     1198.72     1225.60     43.30 o 
   3   5   9     1629.35     1601.84     56.95 o 
   4   5   9       23.44       -2.17     12.08 o 
   5   5   9     1961.14     1907.95     66.20 o 
   6   5   9      307.56      184.33     16.76 o 
   7   5   9     1910.51     1935.36     70.93 o 
   8   5   9      361.63      315.79     20.77 o 
   9   5   9     5026.11     5087.65    181.89 o 
  10   5   9       14.58       11.30     18.48 o 
  11   5   9     2841.05     3046.02    115.82 o 
  12   5   9      203.61      140.18     24.52 o 
  13   5   9      993.66      816.85     44.10 o 
  14   5   9      203.50      139.27     25.35 o 
  15   5   9      607.67      527.70     40.12 o 
  16   5   9      177.16      118.16     28.20 o 
  17   5   9     1088.45     1100.65     61.37 o 
  18   5   9       83.40       48.00     31.69 o 
  19   5   9     1043.90     1058.71     60.27 o 
  20   5   9        1.50      -20.26     39.55 o 
   0   6   9     1219.78     1144.46     62.22 o 
   1   6   9       82.44       54.90     13.88 o 
   2   6   9     1342.69     1356.87     50.10 o 
   3   6   9     1905.71     1910.98     66.92 o 
   4   6   9      449.04      350.33     27.98 o 
   5   6   9       20.16       16.69     15.94 o 
   6   6   9     3846.09     4111.69    132.21 o 
   7   6   9     1587.16     1472.01     54.33 o 
   8   6   9      782.38      701.65     32.84 o 
   9   6   9       45.46       51.58     19.60 o 
  10   6   9     1786.24     1730.84     72.54 o 
  11   6   9        0.15       -2.87     21.21 o 
  12   6   9     1525.44     1558.26     68.37 o 
  13   6   9      309.10      269.62     27.88 o 
  14   6   9      213.69      174.50     27.84 o 
  15   6   9        7.91       -8.95     25.37 o 
  16   6   9     1473.49     1515.98     71.04 o 
  17   6   9       88.08       15.71     31.58 o 
  18   6   9     1049.76     1271.42     66.15 o 
  19   6   9       33.59       -7.01     36.03 o 
   1   7   9      119.01       64.56     18.83 o 
   2   7   9        7.51        3.45     15.75 o 
   3   7   9      335.73      255.67     21.98 o 
   4   7   9       52.58       54.39     15.53 o 
   5   7   9        8.46        9.63     15.10 o 
   6   7   9      616.57      461.96     26.75 o 
   7   7   9      382.71      277.13     22.02 o 
   8   7   9      460.02      407.18     26.69 o 
   9   7   9      636.92      569.23     35.33 o 
  10   7   9        0.00        7.28     21.02 o 
  11   7   9      307.60      261.09     27.67 o 
  12   7   9        2.51        4.01     23.29 o 
  13   7   9      425.07      405.20     34.79 o 
  14   7   9      143.46      101.29     27.08 o 
  15   7   9       12.91       28.42     28.31 o 
  16   7   9       18.02        5.34     29.79 o 
  17   7   9     1456.56     1776.34     82.05 o 
  18   7   9       28.50       26.93     35.70 o 
   0   8   9     4803.03     4530.55    233.20 o 
   1   8   9       31.57       23.84     18.89 o 
   2   8   9     1009.38      964.45     47.74 o 
   3   8   9      673.00      507.69     32.63 o 
   4   8   9     3077.09     3064.18    109.42 o 
   5   8   9        5.59        7.74     18.17 o 
   6   8   9     2589.08     2570.47     94.38 o 
   7   8   9      649.49      603.33     35.99 o 
   8   8   9     2307.98     2382.56     84.39 o 
   9   8   9      177.92      160.45     25.24 o 
  10   8   9     2412.33     2304.53     93.93 o 
  11   8   9       37.34       65.81     25.70 o 
  12   8   9     1195.45     1067.87     64.36 o 
  13   8   9       44.45       43.56     26.75 o 
  14   8   9     1367.10     1399.24     68.53 o 
  15   8   9      123.74      128.15     32.53 o 
  16   8   9     1728.81     1998.89     89.99 o 
  17   8   9        6.84       -7.19     35.91 o 
   1   9   9      446.11      428.71     31.89 o 
   2   9   9       15.85        1.75     20.75 o 
   3   9   9      427.79      378.21     31.10 o 
   4   9   9      686.22      566.12     40.10 o 
   5   9   9     1197.23     1148.40     55.18 o 
   6   9   9      974.99      919.28     57.57 o 
   7   9   9      584.05      536.95     33.96 o 
   8   9   9      282.01      213.20     28.16 o 
   9   9   9       16.84       -9.78     30.96 o 
  10   9   9       12.61       30.25     27.77 o 
  11   9   9       30.20       -9.36     26.96 o 
  12   9   9        7.72       -4.84     28.21 o 
  13   9   9        5.44       23.63     37.48 o 
  14   9   9       30.20      -30.51     30.51 o 
  15   9   9        1.35       49.61     41.40 o 
  16   9   9        8.51      -35.08     40.00 o 
   0  10   9     1918.94     1984.11    118.65 o 
   1  10   9      202.88      193.21     28.21 o 
   2  10   9     2426.63     2576.67    104.21 o 
   3  10   9      192.03      107.15     25.61 o 
   4  10   9      860.26      831.36     47.38 o 
   5  10   9       33.51       48.88     24.82 o 
   6  10   9     1011.39      969.29     61.94 o 
   7  10   9      259.49      234.80     30.54 o 
   8  10   9     1901.33     2023.15    125.43 o 
   9  10   9       58.04       11.41     30.36 o 
  10  10   9     1988.88     2204.37    106.51 o 
  11  10   9      216.54      210.30     35.46 o 
  12  10   9     2015.58     2488.00    153.06 o 
  13  10   9        0.50       77.43     43.74 o 
  14  10   9     1142.26     1238.63     78.28 o 
   1  11   9      222.94      152.80     29.42 o 
   2  11   9       73.00       32.17     28.27 o 
   3  11   9       38.05       23.64     26.84 o 
   4  11   9      247.99      238.25     37.65 o 
   5  11   9       15.42        2.99     27.16 o 
   6  11   9       26.40       57.60     29.00 o 
   7  11   9        1.60      -27.08     28.95 o 
   8  11   9       76.10       89.93     33.48 o 
   9  11   9       92.58       68.83     41.43 o 
  10  11   9       10.53       -9.26     38.50 o 
  11  11   9       78.63      128.40     50.89 o 
  12  11   9       15.66       29.27     46.50 o 
   0  12   9     1370.54     1420.73    100.15 o 
   1  12   9        0.05        9.20     30.48 o 
   2  12   9     1472.32     1587.97     76.39 o 
   3  12   9      397.00      506.39     42.24 o 
   4  12   9     1415.58     1574.38     88.31 o 
   5  12   9       36.84       25.92     31.42 o 
   6  12   9      618.22      568.96     48.50 o 
   7  12   9       13.84       28.74     35.28 o 
   8  12   9     1950.23     2164.16    123.00 o 
   9  12   9        3.73      -43.83     43.83 o 
  10  12   9      975.87     1050.49     79.69 o 
   1  13   9     1086.61     1303.35     69.55 o 
   2  13   9       33.99       15.76     37.53 o 
   3  13   9      252.25      159.58     47.16 o 
   4  13   9        2.37       16.13     46.10 o 
   5  13   9      135.90      225.11     56.02 o 
   6  13   9       24.03       50.01     47.22 o 
   0   0  10     2698.21     2323.19    162.26 o 
   1   0  10    10568.80    11970.95    470.84 o 
   2   0  10     9604.91     9715.00    385.07 o 
   3   0  10        0.88        2.74     12.71 o 
   4   0  10    20429.79    23405.29    917.94 o 
   5   0  10      997.96      895.27     44.95 o 
   6   0  10     2876.83     2502.67    105.09 o 
   7   0  10     9370.10    10652.21    421.04 o 
   8   0  10     2984.93     2741.56    127.93 o 
   9   0  10      384.23      324.62     38.15 o 
  10   0  10     4193.00     4319.35    194.79 o 
  11   0  10       24.19       -2.64     21.81 o 
  12   0  10     8766.48     9846.29    431.78 o 
  13   0  10     2481.63     2687.73    130.30 o 
  14   0  10     5028.96     5678.38    287.67 o 
  15   0  10        1.19        8.19     31.50 o 
  16   0  10     7311.96     7944.93    397.60 o 
  17   0  10      265.83      197.47     41.30 o 
  18   0  10      857.21      803.21     69.24 o 
  19   0  10       30.86        0.50     54.54 o 
  20   0  10     1808.66     2003.67    149.15 o 
  21   0  10      542.28      662.17    173.54 o 
   1   1  10     1089.37     1026.32     34.14 o 
   2   1  10     1158.83     1146.15     37.43 o 
   3   1  10       16.15       -2.04      9.10 o 
   4   1  10      284.96      264.01     14.92 o 
   5   1  10      126.23       73.27     12.30 o 
   6   1  10       45.00       29.75     10.45 o 
   7   1  10      214.71      209.04     14.08 o 
   8   1  10      281.67      204.73     17.30 o 
   9   1  10      192.21      109.68     15.40 o 
  10   1  10       15.52      -14.07     14.07 o 
  11   1  10      632.98      515.00     37.61 o 
  12   1  10       24.13        6.00     16.31 o 
  13   1  10       71.33       12.03     17.62 o 
  14   1  10      124.19       80.11     20.00 o 
  15   1  10      658.70      515.53     32.97 o 
  16   1  10        4.07      -18.65     24.57 o 
  17   1  10       15.93      -19.72     26.41 o 
  18   1  10        0.45      -28.31     29.72 o 
  19   1  10       34.99       15.63     35.04 o 
  20   1  10        0.84        1.16     34.70 o 
  21   1  10       13.15      -22.03     63.60 o 
   0   2  10     9843.28    10254.59    405.78 o 
   1   2  10     1965.18     2087.15     60.29 o 
   2   2  10     1232.07     1002.40     38.18 o 
   3   2  10     1523.56     1606.66     50.35 o 
   4   2  10    16905.40    18783.84    521.80 o 
   5   2  10     1230.50     1208.00     39.42 o 
   6   2  10    12246.70    13647.41    380.17 o 
   7   2  10     1836.71     1841.55     57.58 o 
   8   2  10     5633.82     6096.89    201.16 o 
   9   2  10       12.76        9.30     14.69 o 
  10   2  10      164.62       94.08     17.21 o 
  11   2  10       12.33       17.10     15.79 o 
  12   2  10      362.23      288.01     23.82 o 
  13   2  10      221.13      150.68     23.29 o 
  14   2  10     1604.53     1679.60     71.82 o 
  15   2  10      220.84      157.42     25.32 o 
  16   2  10     1591.06     1769.97     76.05 o 
  17   2  10       48.88        4.78     25.51 o 
  18   2  10      704.46      595.58     46.03 o 
  19   2  10       82.63       38.18     35.44 o 
  20   2  10      877.96      965.86     61.55 o 
   1   3  10        2.44        0.92      9.37 o 
   2   3  10       34.22       16.52      9.59 o 
   3   3  10       87.40       32.09      9.88 o 
   4   3  10       85.89       43.51     10.09 o 
   5   3  10     1890.42     1758.17     57.88 o 
   6   3  10        4.59        8.35     11.63 o 
   7   3  10      860.09      712.40     28.97 o 
   8   3  10       15.02        6.04     20.43 o 
   9   3  10       25.39       -7.84     16.26 o 
  10   3  10      103.13       70.25     18.01 o 
  11   3  10     3269.85     3204.43    119.34 o 
  12   3  10       13.29       14.76     19.24 o 
  13   3  10      220.95      157.77     23.46 o 
  14   3  10     1527.49     1493.57     66.29 o 
  15   3  10        7.23      -22.39     22.39 o 
  16   3  10      211.81      120.13     27.03 o 
  17   3  10      755.74      696.00     44.75 o 
  18   3  10       10.55       16.32     29.21 o 
  19   3  10      150.61      143.95     50.33 o 
  20   3  10       15.85       -3.29     38.10 o 
   0   4  10     2041.31     1973.79     86.57 o 
   1   4  10        5.56       -9.88      9.88 o 
   2   4  10     4718.87     4914.35    140.47 o 
   3   4  10     2064.68     2008.01     65.13 o 
   4   4  10     3201.38     3242.71    105.15 o 
   5   4  10      123.33       77.80     13.94 o 
   6   4  10     3315.85     3267.36    113.06 o 
   7   4  10      513.74      398.42     22.63 o 
   8   4  10     3032.20     3198.17    118.08 o 
   9   4  10      489.10      461.42     29.95 o 
  10   4  10     6350.83     6606.68    232.65 o 
  11   4  10      194.58      133.12     21.40 o 
  12   4  10     5680.92     6015.06    214.88 o 
  13   4  10      179.25       75.15     22.39 o 
  14   4  10     2710.86     2977.54    116.02 o 
  15   4  10      351.90      335.16     32.43 o 
  16   4  10     3078.88     3218.17    143.43 o 
  17   4  10        0.11        3.03     28.09 o 
  18   4  10     1593.86     1860.75     88.76 o 
  19   4  10       52.35       36.43     33.66 o 
  20   4  10      525.53      560.66     48.17 o 
   1   5  10     9518.06    10832.78    317.90 o 
   2   5  10      181.02      134.90     19.87 o 
   3   5  10      237.01      138.31     15.48 o 
   4   5  10       28.49       20.68     13.74 o 
   5   5  10     4521.02     4485.84    143.09 o 
   6   5  10        0.52      -14.96     14.96 o 
   7   5  10      583.84      506.83     26.55 o 
   8   5  10      109.97       99.28     19.85 o 
   9   5  10     1693.97     1572.86     66.81 o 
  10   5  10      432.63      327.72     28.05 o 
  11   5  10     1615.32     1493.03     72.38 o 
  12   5  10       54.71       22.95     33.95 o 
  13   5  10     3131.60     3472.13    130.76 o 
  14   5  10      292.91      270.25     29.85 o 
  15   5  10      598.93      454.76     36.20 o 
  16   5  10       12.03        5.81     27.88 o 
  17   5  10     1340.36     1279.04     80.99 o 
  18   5  10      273.20      196.62     35.48 o 
  19   5  10       46.18       34.79     34.87 o 
   0   6  10     1247.85     1105.57     71.64 o 
   1   6  10      392.84      336.03     25.69 o 
   2   6  10     1698.63     1732.16     61.97 o 
   3   6  10      566.62      455.49     30.60 o 
   4   6  10       99.29       65.68     15.64 o 
   5   6  10        4.68        6.59     14.43 o 
   6   6  10     4043.60     3956.79    127.93 o 
   7   6  10     1651.89     1596.09     59.00 o 
   8   6  10     1020.89      973.96     46.83 o 
   9   6  10       14.45      -18.83     18.83 o 
  10   6  10     1673.64     1786.57     75.40 o 
  11   6  10       59.24       56.48     22.18 o 
  12   6  10      100.80       69.15     32.58 o 
  13   6  10        7.92        7.88     23.14 o 
  14   6  10      902.65      724.40     43.94 o 
  15   6  10      267.59      253.23     31.05 o 
  16   6  10      427.60      372.32     37.41 o 
  17   6  10      197.15      182.43     35.24 o 
  18   6  10      505.09      572.30     45.87 o 
   1   7  10      467.09      289.84     25.25 o 
   2   7  10      151.75      120.17     24.59 o 
   3   7  10     2401.44     2446.55     89.20 o 
   4   7  10        8.42        0.40     16.53 o 
   5   7  10     4584.03     4388.31    140.73 o 
   6   7  10       42.23       18.19     17.62 o 
   7   7  10     2089.96     2130.75     75.29 o 
   8   7  10       38.45       33.61     21.12 o 
   9   7  10      568.81      411.25     31.11 o 
  10   7  10        5.40       41.61     23.03 o 
  11   7  10     1056.56      993.84     55.68 o 
  12   7  10      339.52      318.12     32.00 o 
  13   7  10      106.51       64.30     26.84 o 
  14   7  10      482.69      416.60     36.60 o 
  15   7  10      663.69      627.54     43.66 o 
  16   7  10       43.69       24.98     32.58 o 
  17   7  10     2130.19     2605.79    110.43 o 
   0   8  10     1847.21     1974.57    114.12 o 
   1   8  10       14.41       54.98     20.35 o 
   2   8  10     2357.16     2567.34    101.02 o 
   3   8  10       81.76       73.64     20.97 o 
   4   8  10     1917.90     1985.15     82.47 o 
   5   8  10      121.13       74.25     22.49 o 
   6   8  10     1903.14     1773.33     69.83 o 
   7   8  10     1983.50     2150.69     95.53 o 
   8   8  10      199.12      137.05     25.40 o 
   9   8  10     2024.46     2333.58     94.84 o 
  10   8  10      109.35       67.49     25.62 o 
  11   8  10      197.71      154.26     28.03 o 
  12   8  10      378.73      294.31     32.80 o 
  13   8  10       33.45       21.94     29.55 o 
  14   8  10       45.72      -28.53     28.53 o 
  15   8  10       43.54       43.87     33.23 o 
  16   8  10       48.26      -17.81     34.21 o 
   1   9  10     5788.21     6323.46    225.74 o 
   2   9  10        5.64       10.06     21.73 o 
   3   9  10     2161.33     2325.75     94.46 o 
   4   9  10       53.08        9.08     22.82 o 
   5   9  10     2463.04     2472.27     99.63 o 
   6   9  10       11.60      -21.79     22.68 o 
   7   9  10     3083.76     3102.65    120.64 o 
   8   9  10       88.41      111.12     29.39 o 
   9   9  10     1494.03     1327.32     68.38 o 
  10   9  10      101.87       99.65     30.40 o 
  11   9  10     2452.36     2610.66    114.66 o 
  12   9  10       71.51       66.73     32.86 o 
  13   9  10     2128.31     2235.62    103.43 o 
  14   9  10       68.61       32.32     34.58 o 
  15   9  10     2751.40     3041.24    125.55 o 
   0  10  10      135.62      120.83     37.51 o 
   1  10  10      223.87      168.97     27.95 o 
   2  10  10       33.77       26.25     25.27 o 
   3  10  10       20.74       26.20     25.75 o 
   4  10  10      143.74       81.85     27.23 o 
   5  10  10      135.83      119.84     29.86 o 
   6  10  10      146.84       53.89     35.81 o 
   7  10  10      615.14      637.76     51.04 o 
   8  10  10       59.65       15.72     34.78 o 
   9  10  10       24.37       14.96     34.11 o 
  10  10  10       79.79      108.37     38.03 o 
  11  10  10        4.91      -22.95     36.05 o 
  12  10  10       12.57       -6.06     35.19 o 
  13  10  10       62.59       59.40     43.94 o 
   1  11  10      475.89      415.91     44.00 o 
   2  11  10       18.42      -28.94     28.94 o 
   3  11  10     2715.61     3379.76    133.13 o 
   4  11  10        0.48       -8.31     28.44 o 
   5  11  10     1776.65     1872.35     98.08 o 
   6  11  10       51.49       22.47     29.61 o 
   7  11  10     1157.45     1101.05     80.59 o 
   8  11  10        4.34      -36.65     36.65 o 
   9  11  10     1872.28     2336.73    161.85 o 
  10  11  10       20.40       30.68     42.09 o 
  11  11  10      649.84      517.73     58.20 o 
   0  12  10      325.83      337.76     54.64 o 
   1  12  10      106.58       63.16     36.80 o 
   2  12  10       89.54      150.12     35.26 o 
   3  12  10      551.86      676.62     54.94 o 
   4  12  10       23.30      -23.01     33.07 o 
   5  12  10      153.37      179.10     36.55 o 
   6  12  10        0.14      -33.16     33.16 o 
   7  12  10       94.28      135.59     64.01 o 
   8  12  10      112.59      109.34     48.78 o 
   9  12  10       11.86      -12.11     56.26 o 
   1  13  10     1629.16     1993.93    130.26 o 
   2  13  10       47.36      -37.57     38.13 o 
   3  13  10     1711.40     2191.05    106.24 o 
   4  13  10        3.56        9.83     40.60 o 
   1   1  11     4352.87     4368.28    125.81 o 
   2   1  11      242.45      223.46     14.24 o 
   3   1  11     6216.84     6646.96    188.38 o 
   4   1  11      810.59      783.71     30.68 o 
   5   1  11     6450.34     6823.24    185.93 o 
   6   1  11     1147.34      976.63     34.52 o 
   7   1  11     1302.45     1261.44     59.13 o 
   8   1  11     1107.41     1038.09     40.90 o 
   9   1  11      916.33      762.20     33.82 o 
  10   1  11      138.21       92.98     18.07 o 
  11   1  11     1972.77     2001.02     75.36 o 
  12   1  11       16.80        6.37     17.67 o 
  13   1  11     3908.16     4504.02    154.49 o 
  14   1  11       87.85       53.12     24.01 o 
  15   1  11     1822.24     2056.41     96.37 o 
  16   1  11      177.55      187.25     30.59 o 
  17   1  11      997.25      914.52     55.16 o 
  18   1  11       23.37       56.49     32.75 o 
  19   1  11      304.55      269.67     42.42 o 
  20   1  11       14.87       33.03     48.03 o 
   0   2  11       28.53       14.53     14.33 o 
   1   2  11       68.87       35.50     11.42 o 
   2   2  11      357.18      242.27     15.04 o 
   3   2  11      289.13      236.19     18.08 o 
   4   2  11       44.47        9.54     11.33 o 
   5   2  11      281.65      176.95     14.26 o 
   6   2  11     2670.23     2859.22     81.84 o 
   7   2  11     1630.35     1664.99     62.90 o 
   8   2  11       33.48       -0.95     15.43 o 
   9   2  11      281.55      202.29     23.84 o 
  10   2  11     1458.42     1386.05     55.87 o 
  11   2  11     1179.86     1197.52     64.01 o 
  12   2  11     2076.00     2274.12     90.58 o 
  13   2  11      696.32      589.30     37.87 o 
  14   2  11      663.90      592.10     37.55 o 
  15   2  11      487.73      447.13     35.29 o 
  16   2  11      158.70      114.79     28.90 o 
  17   2  11       16.15       26.19     29.95 o 
  18   2  11      265.96      222.74     36.17 o 
  19   2  11        5.38      -35.03     35.03 o 
  20   2  11       46.67      -25.17     37.79 o 
   1   3  11     3868.33     3916.47    113.58 o 
   2   3  11        2.68        6.36     10.52 o 
   3   3  11     4908.59     5048.22    144.88 o 
   4   3  11      323.97      318.28     18.46 o 
   5   3  11     3818.03     3805.68    116.10 o 
   6   3  11        5.92       14.09     12.41 o 
   7   3  11     1206.50     1136.13     50.38 o 
   8   3  11      400.52      301.91     26.23 o 
   9   3  11     2991.49     3062.42    113.93 o 
  10   3  11      492.76      376.07     27.86 o 
  11   3  11     3334.58     3461.93    128.50 o 
  12   3  11      110.31       94.37     21.45 o 
  13   3  11     1535.21     1352.56     61.56 o 
  14   3  11        4.45       -7.82     22.09 o 
  15   3  11     3323.47     3672.99    138.85 o 
  16   3  11      208.58      159.96     29.06 o 
  17   3  11      503.17      575.88     41.12 o 
  18   3  11        6.22      -32.56     32.56 o 
  19   3  11      512.52      485.52     47.47 o 
   0   4  11      296.14      210.96     29.66 o 
   1   4  11      141.22       79.25     13.29 o 
   2   4  11     1359.00     1375.38     47.94 o 
   3   4  11       85.98       38.83     12.91 o 
   4   4  11      953.72      808.40     34.78 o 
   5   4  11      105.26       56.65     14.26 o 
   6   4  11     1274.91     1303.73     60.39 o 
   7   4  11      589.77      595.43     34.41 o 
   8   4  11        2.37       11.31     16.90 o 
   9   4  11      323.13      265.57     24.72 o 
  10   4  11      575.26      452.97     37.29 o 
  11   4  11      321.74      245.89     25.85 o 
  12   4  11     1252.36     1276.54     58.53 o 
  13   4  11      127.57      100.04     24.50 o 
  14   4  11       73.55       86.21     25.11 o 
  15   4  11      123.46       81.39     26.98 o 
  16   4  11     1018.82      994.39     53.74 o 
  17   4  11       48.83       38.31     29.74 o 
  18   4  11       92.09       69.85     32.41 o 
  19   4  11       24.42       39.39     36.25 o 
   1   5  11     2178.92     2178.87     75.06 o 
   2   5  11      407.96      298.58     27.79 o 
   3   5  11      469.87      447.99     24.93 o 
   4   5  11        0.47       -7.04     14.26 o 
   5   5  11      490.22      405.94     24.02 o 
   6   5  11     2745.77     2657.54     89.60 o 
   7   5  11     4237.60     4546.91    154.22 o 
   8   5  11     1420.28     1199.55     58.60 o 
   9   5  11      756.26      683.28     40.67 o 
  10   5  11      254.95      140.73     22.97 o 
  11   5  11     3921.96     4265.61    156.56 o 
  12   5  11       16.07        2.27     22.19 o 
  13   5  11     1545.99     1494.85     67.41 o 
  14   5  11        0.06       26.80     26.12 o 
  15   5  11      549.42      464.87     38.11 o 
  16   5  11       53.75       63.97     29.64 o 
  17   5  11      295.06      223.65     34.32 o 
  18   5  11        7.67       49.29     33.76 o 
   0   6  11     9851.32    11287.92    552.30 o 
   1   6  11      125.37       76.15     27.30 o 
   2   6  11      724.99      735.53     38.93 o 
   3   6  11        2.68        7.36     15.45 o 
   4   6  11     5700.96     5762.08    182.70 o 
   5   6  11      387.92      278.16     21.29 o 
   6   6  11     6074.83     6313.71    198.43 o 
   7   6  11      245.83      136.97     20.66 o 
   8   6  11      928.71      926.16     58.55 o 
   9   6  11      686.73      535.59     35.05 o 
  10   6  11     1504.49     1422.07     64.05 o 
  11   6  11      355.20      320.73     30.52 o 
  12   6  11     1347.38     1416.74     65.71 o 
  13   6  11       13.23        0.18     25.15 o 
  14   6  11      951.77      790.93     46.55 o 
  15   6  11        8.11      -11.82     29.20 o 
  16   6  11      646.12      633.95     74.12 o 
  17   6  11       14.54        4.81     32.59 o 
  18   6  11     1028.91     1291.88     69.84 o 
   1   7  11     2902.97     3099.35    117.33 o 
   2   7  11      278.93      267.90     26.18 o 
   3   7  11      593.01      457.86     41.38 o 
   4   7  11        0.19       18.16     18.92 o 
   5   7  11     1046.05      869.95     41.40 o 
   6   7  11      145.18       90.20     19.67 o 
   7   7  11       37.18       41.92     19.87 o 
   8   7  11       14.07       33.55     22.37 o 
   9   7  11      706.85      634.17     39.60 o 
  10   7  11       85.52       46.78     24.93 o 
  11   7  11       77.32       53.19     25.37 o 
  12   7  11      179.84      110.58     28.24 o 
  13   7  11      361.85      266.31     36.97 o 
  14   7  11      201.72      192.59     32.17 o 
  15   7  11      124.05      101.09     32.27 o 
  16   7  11       10.21      -14.98     43.47 o 
  17   7  11      224.29      189.29     43.31 o 
   0   8  11     2542.11     2903.57    159.96 o 
   1   8  11       18.63      -11.45     21.25 o 
   2   8  11     4045.74     4465.52    163.84 o 
   3   8  11       26.74       22.79     21.69 o 
   4   8  11     1923.91     2111.76     86.53 o 
   5   8  11      530.61      454.90     34.16 o 
   6   8  11     2585.50     2758.99    108.80 o 
   7   8  11      683.92      705.27     41.57 o 
   8   8  11      864.46      772.00     47.88 o 
   9   8  11       51.91       13.76     28.42 o 
  10   8  11      243.47      182.03     34.05 o 
  11   8  11      427.45      303.84     34.07 o 
  12   8  11      607.34      483.45     40.19 o 
  13   8  11      168.55      143.80     32.73 o 
  14   8  11      369.15      318.33     38.74 o 
  15   8  11      202.06      170.52     38.60 o 
  16   8  11     1591.29     1798.03     84.91 o 
   1   9  11        0.15      -15.33     23.17 o 
   2   9  11       53.50       10.37     23.67 o 
   3   9  11       72.88       66.71     24.36 o 
   4   9  11       64.44       20.99     24.20 o 
   5   9  11       18.37       48.00     25.49 o 
   6   9  11       21.82        1.75     24.85 o 
   7   9  11      207.22      151.52     33.99 o 
   8   9  11      100.00       57.85     36.90 o 
   9   9  11       47.28       25.05     33.46 o 
  10   9  11        1.95      -27.44     31.89 o 
  11   9  11       87.98       61.70     33.93 o 
  12   9  11        4.28      -33.77     33.77 o 
  13   9  11      229.11      320.33     41.25 o 
  14   9  11       17.19      -18.82     35.67 o 
   0  10  11      385.97      260.66     45.02 o 
   1  10  11       57.09       36.52     26.97 o 
   2  10  11      880.33      837.68     51.83 o 
   3  10  11        6.97       11.70     26.41 o 
   4  10  11     2308.72     2677.60    108.48 o 
   5  10  11       37.12       47.33     26.98 o 
   6  10  11     2196.77     2348.51     98.57 o 
   7  10  11      160.01      130.26     41.98 o 
   8  10  11     1554.38     1696.29     91.65 o 
   9  10  11       12.80      -12.35     34.11 o 
  10  10  11     2809.03     3198.18    148.75 o 
  11  10  11        0.22      -42.82     42.82 o 
  12  10  11      786.87      780.11     76.71 o 
  13  10  11        3.01      -24.75     48.39 o 
   1  11  11        6.08       23.11     29.66 o 
   2  11  11        2.69       36.22     29.35 o 
   3  11  11       23.02      -12.18     32.90 o 
   4  11  11       10.60        7.47     30.58 o 
   5  11  11       10.05       14.97     42.24 o 
   6  11  11      385.81      403.77     43.32 o 
   7  11  11      428.62      403.69     49.35 o 
   8  11  11       77.76      103.15     41.91 o 
   9  11  11      203.14      231.25     46.94 o 
  10  11  11       60.39       41.91     47.24 o 
   0  12  11      300.31      293.93     55.62 o 
   1  12  11        6.25       38.63     34.38 o 
   2  12  11     1254.78     1455.26     83.13 o 
   3  12  11       11.66       55.48     35.42 o 
   4  12  11      831.63      803.78     61.22 o 
   5  12  11        6.96      -34.15     35.97 o 
   6  12  11      914.10     1002.99     75.16 o 
   7  12  11        2.66       67.47     46.28 o 
   0   0  12     1746.27     1696.46    107.96 o 
   1   0  12      194.71      174.25     20.19 o 
   2   0  12     9002.12     9296.85    369.29 o 
   3   0  12     1298.65     1349.00     63.04 o 
   4   0  12     7108.56     7570.36    302.81 o 
   5   0  12       49.86       10.54     25.32 o 
   6   0  12     4919.80     4946.77    222.01 o 
   7   0  12      358.31      291.56     44.66 o 
   8   0  12     4453.31     4473.65    201.98 o 
   9   0  12     2842.31     2982.99    140.58 o 
  10   0  12     2729.93     2977.76    141.28 o 
  11   0  12      564.40      431.15     42.33 o 
  12   0  12     1889.51     1823.59    107.54 o 
  13   0  12        2.32        4.92     29.77 o 
  14   0  12      849.85      892.34     67.64 o 
  15   0  12      678.25      749.93     63.44 o 
  16   0  12     1490.27     1351.82    105.04 o 
  17   0  12      103.80      132.82     75.63 o 
  18   0  12      922.75      916.49     87.52 o 
  19   0  12        1.98        2.99     53.18 o 
   1   1  12      338.83      307.44     22.32 o 
   2   1  12      457.19      424.52     20.39 o 
   3   1  12       71.87       44.49     11.96 o 
   4   1  12      639.78      597.15     31.10 o 
   5   1  12     1662.42     1557.55     48.56 o 
   6   1  12      438.37      399.51     21.93 o 
   7   1  12       44.04       11.83     15.08 o 
   8   1  12      449.46      386.04     35.79 o 
   9   1  12     2507.33     2542.86     91.86 o 
  10   1  12      214.20      118.01     19.14 o 
  11   1  12     2279.92     2326.85     85.51 o 
  12   1  12      436.07      319.98     29.38 o 
  13   1  12     1133.82     1034.78     55.21 o 
  14   1  12       68.85       87.65     26.93 o 
  15   1  12     1158.34     1201.87     63.42 o 
  16   1  12        2.35        0.76     27.31 o 
  17   1  12       81.46      135.22     32.69 o 
  18   1  12       33.86       19.92     36.82 o 
  19   1  12      292.03      191.18     42.62 o 
   0   2  12     8639.36     9109.30    360.91 o 
   1   2  12      164.92      161.86     16.37 o 
   2   2  12     5501.94     5598.23    160.17 o 
   3   2  12      224.94      166.56     16.62 o 
   4   2  12     3166.61     3016.70     89.76 o 
   5   2  12       53.47       51.60     14.76 o 
   6   2  12     4126.09     4003.81    122.70 o 
   7   2  12       38.54        5.63     16.02 o 
   8   2  12      644.28      530.84     30.46 o 
   9   2  12       16.60       14.16     18.11 o 
  10   2  12     6254.40     6562.19    232.01 o 
  11   2  12      461.00      357.91     28.57 o 
  12   2  12     2301.39     2283.43     91.28 o 
  13   2  12      365.57      417.89     41.94 o 
  14   2  12     4098.07     4305.17    157.94 o 
  15   2  12       61.63       50.80     27.86 o 
  16   2  12     1072.45      958.55     55.58 o 
  17   2  12       71.02       58.02     32.08 o 
  18   2  12     1824.47     2030.66    124.43 o 
  19   2  12       32.43        6.76     36.00 o 
   1   3  12       44.35       29.75     11.75 o 
   2   3  12      144.85       68.66     12.64 o 
   3   3  12       46.92       32.51     13.10 o 
   4   3  12      302.95      252.64     19.92 o 
   5   3  12       69.13       61.05     15.65 o 
   6   3  12      151.42       61.38     15.47 o 
   7   3  12      669.06      637.19     34.84 o 
   8   3  12       12.46       -3.41     17.28 o 
   9   3  12      719.75      650.83     36.73 o 
  10   3  12       20.87       -7.73     18.99 o 
  11   3  12     1620.63     1446.87     63.54 o 
  12   3  12      394.43      275.57     31.19 o 
  13   3  12      153.36      136.83     25.40 o 
  14   3  12       16.44       14.28     24.27 o 
  15   3  12      195.19      191.11     29.38 o 
  16   3  12      205.49      156.92     30.65 o 
  17   3  12      172.43       90.75     32.27 o 
  18   3  12      182.83      205.87     38.87 o 
  19   3  12       24.05       32.02     38.79 o 
   0   4  12     2208.50     2070.66     91.97 o 
   1   4  12      374.05      299.24     19.43 o 
   2   4  12     7100.31     7530.98    223.69 o 
   3   4  12     2494.74     2579.70     87.00 o 
   4   4  12     1181.46     1046.99     52.92 o 
   5   4  12       71.24       72.32     15.84 o 
   6   4  12     6744.86     7393.60    230.89 o 
   7   4  12     1527.51     1430.85     61.64 o 
   8   4  12     5609.78     5843.68    207.64 o 
   9   4  12     1193.18     1034.57     50.13 o 
  10   4  12     4429.24     4395.99    160.40 o 
  11   4  12        5.81       -9.93     21.44 o 
  12   4  12     2751.69     2840.42    111.06 o 
  13   4  12      685.78      662.08     41.28 o 
  14   4  12      577.45      475.75     36.46 o 
  15   4  12        2.63      -14.96     32.38 o 
  16   4  12     1352.47     1360.63     66.78 o 
  17   4  12       35.59      -30.07     31.28 o 
  18   4  12      314.11      271.44     40.46 o 
   1   5  12     2728.28     2743.93     98.24 o 
   2   5  12      605.45      481.32     26.22 o 
   3   5  12      921.87      801.56     35.71 o 
   4   5  12       46.53       40.33     15.81 o 
   5   5  12     6166.80     6183.38    195.14 o 
   6   5  12      517.02      381.73     24.53 o 
   7   5  12     1998.13     1969.85     80.08 o 
   8   5  12      244.30      248.98     40.65 o 
   9   5  12     1158.54      896.12     63.27 o 
  10   5  12      261.93      192.90     26.08 o 
  11   5  12     2577.80     2526.97    100.86 o 
  12   5  12        6.12       26.51     23.65 o 
  13   5  12      518.80      387.52     33.92 o 
  14   5  12       13.18      -17.05     26.59 o 
  15   5  12      675.88      536.89     41.16 o 
  16   5  12       85.88       76.77     32.05 o 
  17   5  12      668.54      581.30     54.21 o 
  18   5  12       23.11      -36.04     36.04 o 
   0   6  12     5510.95     5642.19    285.49 o 
   1   6  12     3092.10     3344.77    125.35 o 
   2   6  12      261.35      214.44     24.12 o 
   3   6  12      533.10      439.83     30.19 o 
   4   6  12     1710.84     1675.64     61.91 o 
   5   6  12        1.66        5.99     16.76 o 
   6   6  12      129.55       94.84     19.80 o 
   7   6  12     1243.94     1207.27     56.45 o 
   8   6  12     1717.97     1864.96     78.18 o 
   9   6  12       51.28        7.82     22.37 o 
  10   6  12      901.73      784.10     47.93 o 
  11   6  12        0.18       22.96     24.61 o 
  12   6  12      494.77      337.58     32.48 o 
  13   6  12      358.01      239.48     32.13 o 
  14   6  12      146.42      126.95     32.96 o 
  15   6  12       30.54       58.55     32.62 o 
  16   6  12      494.45      523.65     44.46 o 
  17   6  12       43.04       28.37     36.87 o 
   1   7  12     8134.14     9203.62    321.91 o 
   2   7  12      312.96      313.91     27.48 o 
   3   7  12     3436.08     3632.26    136.17 o 
   4   7  12      656.84      552.29     35.81 o 
   5   7  12     2247.10     2262.20     90.71 o 
   6   7  12       77.50       96.41     23.88 o 
   7   7  12     1302.68     1270.02     63.97 o 
   8   7  12        8.51       31.33     22.72 o 
   9   7  12     1220.88     1269.41     76.38 o 
  10   7  12       26.17       24.32     25.03 o 
  11   7  12      845.33      724.68     45.19 o 
  12   7  12       89.61       61.67     29.52 o 
  13   7  12      353.64      304.05     37.32 o 
  14   7  12      128.60       54.92     32.79 o 
  15   7  12      323.67      225.12     43.12 o 
  16   7  12      451.62      408.37     49.61 o 
   0   8  12     3606.94     3621.25    197.12 o 
   1   8  12      208.66      182.57     33.80 o 
   2   8  12      254.52      214.05     27.43 o 
   3   8  12      102.77       77.74     23.33 o 
   4   8  12      788.91      747.79     43.37 o 
   5   8  12      554.48      456.48     34.34 o 
   6   8  12      227.22      160.79     33.15 o 
   7   8  12        4.46        4.70     29.61 o 
   8   8  12     1298.60     1234.86     89.08 o 
   9   8  12       28.53       -7.92     29.96 o 
  10   8  12       64.14       41.68     31.02 o 
  11   8  12      128.17       91.48     32.61 o 
  12   8  12     1297.80     1293.89     70.32 o 
  13   8  12      643.71      684.61     47.54 o 
  14   8  12      109.09       18.53     33.92 o 
  15   8  12        0.75       24.77     36.52 o 
   1   9  12     1734.19     1778.29     78.61 o 
   2   9  12      378.64      279.86     31.07 o 
   3   9  12     1005.79     1053.95     55.08 o 
   4   9  12      588.26      612.37     41.23 o 
   5   9  12     1988.67     2234.13     93.35 o 
   6   9  12        1.62        2.89     28.38 o 
   7   9  12     2328.24     2520.85    120.96 o 
   8   9  12        5.57       -8.85     32.69 o 
   9   9  12     1756.49     1953.90    100.42 o 
  10   9  12      244.45      314.79     45.82 o 
  11   9  12     1203.29      921.77     64.41 o 
  12   9  12       11.39      -36.52     36.52 o 
  13   9  12      456.15      376.35     44.72 o 
   0  10  12      193.86       67.52     50.20 o 
   1  10  12       17.58       15.81     32.60 o 
   2  10  12        2.43      -21.73     27.98 o 
   3  10  12       23.03       61.96     28.75 o 
   4  10  12        1.90      -15.75     28.57 o 
   5  10  12      163.92      152.97     30.60 o 
   6  10  12      151.23      116.15     38.49 o 
   7  10  12      189.02      210.30     39.22 o 
   8  10  12       62.44       52.74     38.06 o 
   9  10  12        5.83       12.07     38.26 o 
  10  10  12       42.59      -14.74     44.53 o 
  11  10  12      120.22       98.87     43.53 o 
  12  10  12        0.60      -18.99     52.45 o 
   1  11  12      598.81      438.04     47.18 o 
   2  11  12       40.04       -8.34     30.74 o 
   3  11  12      918.61      828.90     52.91 o 
   4  11  12        6.18      -21.69     32.45 o 
   5  11  12      580.65      416.02     41.19 o 
   6  11  12        9.55      -38.52     38.52 o 
   7  11  12     1250.89     1311.38     92.50 o 
   8  11  12        0.90      -30.95     40.88 o 
   9  11  12     2027.24     2485.65    131.41 o 
   0  12  12      102.15      109.18     50.77 o 
   1  12  12        0.43      -43.99     43.99 o 
   2  12  12        1.96       27.05     36.46 o 
   3  12  12        0.95      -30.25     36.67 o 
   4  12  12        2.07        3.43     37.55 o 
   5  12  12      138.84      110.64     42.86 o 
   1   1  13     1044.11      962.37     35.07 o 
   2   1  13     1633.66     1677.97     53.93 o 
   3   1  13     1765.39     1797.84     57.38 o 
   4   1  13        0.80        3.83     12.50 o 
   5   1  13     2485.48     2526.24     74.37 o 
   6   1  13       11.98       -9.89     14.60 o 
   7   1  13     1880.30     1868.69     70.83 o 
   8   1  13        7.20      -17.86     17.86 o 
   9   1  13     1748.74     1844.72     70.58 o 
  10   1  13       69.60       17.58     18.63 o 
  11   1  13     2015.52     2064.78     90.36 o 
  12   1  13      101.29      100.61     25.19 o 
  13   1  13      948.24      815.54     48.43 o 
  14   1  13        0.00      -26.48     26.48 o 
  15   1  13     1290.28     1196.11     63.71 o 
  16   1  13      381.64      346.17     37.72 o 
  17   1  13     1962.89     2150.42    108.08 o 
  18   1  13        3.93       12.69     38.53 o 
  19   1  13     1826.22     2182.80    113.00 o 
   0   2  13      421.03      336.37     27.29 o 
   1   2  13      654.29      627.98     25.54 o 
   2   2  13       60.76       38.27     12.83 o 
   3   2  13      806.00      732.82     39.75 o 
   4   2  13        7.20       26.31     13.56 o 
   5   2  13       48.87       49.12     14.07 o 
   6   2  13      986.19      914.61     41.02 o 
   7   2  13      394.70      296.44     23.50 o 
   8   2  13       71.95       32.66     20.20 o 
   9   2  13      301.48      240.07     24.99 o 
  10   2  13     1340.52     1189.56     56.15 o 
  11   2  13      328.22      233.87     26.48 o 
  12   2  13     1677.97     1839.73     78.07 o 
  13   2  13       12.96       45.32     26.52 o 
  14   2  13     1036.36     1123.97     59.77 o 
  15   2  13       55.68       48.23     29.54 o 
  16   2  13      536.07      438.00     40.27 o 
  17   2  13      180.70      122.92     34.99 o 
  18   2  13       99.04       40.21     36.94 o 
   1   3  13     6418.96     7122.54    202.54 o 
   2   3  13        0.89        6.95     13.04 o 
   3   3  13     2916.67     3175.80     99.33 o 
   4   3  13       18.96       -0.53     14.30 o 
   5   3  13     4530.60     4692.52    149.60 o 
   6   3  13        9.08        8.96     17.90 o 
   7   3  13     3084.97     3263.93    121.63 o 
   8   3  13      193.33      135.67     22.16 o 
   9   3  13     4305.81     4589.77    166.32 o 
  10   3  13        2.10      -11.36     20.40 o 
  11   3  13     2054.57     1968.63     82.13 o 
  12   3  13       66.87       65.34     23.36 o 
  13   3  13     1115.90     1103.82     62.55 o 
  14   3  13       83.42       43.57     26.70 o 
  15   3  13      753.58      772.59     50.91 o 
  16   3  13       58.84       23.74     32.17 o 
  17   3  13      933.34     1011.81     62.26 o 
  18   3  13      215.81      193.33     39.90 o 
   0   4  13       27.73      -12.34     20.86 o 
   1   4  13       14.00       24.98     14.40 o 
   2   4  13      232.28      119.06     17.22 o 
   3   4  13     1235.75     1156.14     45.82 o 
   4   4  13      615.52      527.85     32.62 o 
   5   4  13      421.01      378.48     24.33 o 
   6   4  13     1092.67     1037.15     57.05 o 
   7   4  13      952.18      896.21     45.54 o 
   8   4  13      232.57      177.20     34.23 o 
   9   4  13      254.17      179.77     24.68 o 
  10   4  13      249.35      171.30     25.69 o 
  11   4  13        1.27        6.95     23.41 o 
  12   4  13     1011.59      900.97     49.28 o 
  13   4  13        0.86      -27.33     27.33 o 
  14   4  13       81.87       80.20     27.32 o 
  15   4  13       57.04       -6.79     29.06 o 
  16   4  13      582.79      563.68     43.53 o 
  17   4  13      459.46      435.52     45.32 o 
  18   4  13      564.34      617.91     52.79 o 
   1   5  13      374.81      299.70     25.72 o 
   2   5  13      237.44      178.29     21.00 o 
   3   5  13      375.21      330.86     25.17 o 
   4   5  13      386.25      300.68     22.43 o 
   5   5  13      702.29      584.75     42.78 o 
   6   5  13        0.06        8.80     20.53 o 
   7   5  13     2740.72     2920.45    112.41 o 
   8   5  13        1.71       -2.35     21.20 o 
   9   5  13     1282.18     1490.32     66.52 o 
  10   5  13      233.80      170.68     26.72 o 
  11   5  13      695.06      576.49     39.14 o 
  12   5  13      496.60      408.00     41.04 o 
  13   5  13       28.89       27.76     27.46 o 
  14   5  13       11.61      -27.15     27.15 o 
  15   5  13      543.30      472.10     41.71 o 
  16   5  13       25.56      -33.01     33.01 o 
  17   5  13      991.75     1053.92     73.94 o 
   0   6  13    13987.55    15826.12    769.89 o 
   1   6  13      108.81       85.94     23.47 o 
   2   6  13     3138.02     3688.87    137.68 o 
   3   6  13      213.73      158.61     23.20 o 
   4   6  13     3053.77     3375.16    127.63 o 
   5   6  13        9.38       10.63     20.37 o 
   6   6  13     1286.82     1238.12     57.61 o 
   7   6  13       51.91       48.14     22.79 o 
   8   6  13     1427.04     1369.07     68.04 o 
   9   6  13       19.71       36.95     25.00 o 
  10   6  13     1872.13     1922.19     85.63 o 
  11   6  13       93.26       28.24     26.17 o 
  12   6  13     1188.90     1145.55     58.81 o 
  13   6  13       22.74       13.82     27.84 o 
  14   6  13      249.89      183.43     33.62 o 
  15   6  13      106.60       62.99     32.84 o 
  16   6  13      789.00      801.77     53.49 o 
   1   7  13     2815.64     3004.54    116.96 o 
   2   7  13      191.85      173.49     25.60 o 
   3   7  13     1064.03     1081.20     53.20 o 
   4   7  13      247.31      136.75     24.43 o 
   5   7  13     1461.96     1250.57     59.39 o 
   6   7  13       10.84        5.72     28.26 o 
   7   7  13     1558.51     1657.15     86.59 o 
   8   7  13      143.08       84.70     30.03 o 
   9   7  13      569.51      437.53     38.28 o 
  10   7  13       67.26       47.52     28.80 o 
  11   7  13       79.62       -3.17     28.49 o 
  12   7  13      136.90       88.11     30.35 o 
  13   7  13        0.37      -15.73     30.80 o 
  14   7  13        5.01      -31.55     31.55 o 
  15   7  13       52.54       31.27     34.09 o 
   0   8  13     3636.21     3804.85    204.81 o 
   1   8  13       44.00      -23.14     23.14 o 
   2   8  13     2522.88     2931.49    116.00 o 
   3   8  13       27.53       -1.59     28.93 o 
   4   8  13      364.81      411.97     34.17 o 
   5   8  13       59.47       53.62     25.30 o 
   6   8  13     1447.38     1398.90     85.16 o 
   7   8  13       19.98       -3.81     31.25 o 
   8   8  13     1333.54     1491.75     81.70 o 
   9   8  13      412.73      355.96     42.28 o 
  10   8  13     1634.63     1639.81     89.12 o 
  11   8  13       27.34       27.54     37.42 o 
  12   8  13      551.73      542.35     65.87 o 
  13   8  13       10.37       18.10     35.00 o 
  14   8  13       18.99       19.16     37.67 o 
   1   9  13        2.77      -22.73     25.22 o 
   2   9  13       42.95       41.25     26.80 o 
   3   9  13       29.27       37.14     27.04 o 
   4   9  13      645.35      630.55     41.85 o 
   5   9  13        0.99        6.06     29.59 o 
   6   9  13       34.65        1.89     34.65 o 
   7   9  13       18.10        2.40     35.06 o 
   8   9  13        0.17       -5.50     36.05 o 
   9   9  13       35.23       16.77     37.40 o 
  10   9  13      131.67      170.63     42.17 o 
  11   9  13        1.03       29.06     39.24 o 
  12   9  13       13.17       -6.35     40.69 o 
   0  10  13     2791.70     3232.14    182.61 o 
   1  10  13        1.30       16.04     29.33 o 
   2  10  13     1666.94     1828.59     82.41 o 
   3  10  13      190.77      182.99     42.23 o 
   4  10  13     1061.86     1192.57     61.89 o 
   5  10  13        1.00      -17.80     33.96 o 
   6  10  13     1175.63     1298.53     79.12 o 
   7  10  13      214.02      195.44     42.59 o 
   8  10  13     2295.54     2817.86    136.04 o 
   9  10  13        0.01      -25.16     41.55 o 
  10  10  13     1992.55     2620.82    179.85 o 
   1  11  13      687.09      713.33     51.14 o 
   2  11  13       75.54       87.70     34.66 o 
   3  11  13       73.04       89.27     34.36 o 
   4  11  13        2.81      -34.63     34.63 o 
   5  11  13       15.30       13.30     45.29 o 
   6  11  13      186.65      176.75     66.79 o 
   7  11  13        6.34      -43.26     43.26 o 
   8  11  13       31.20      -25.85     46.10 o 
   0  12  13      572.40      554.70     68.37 o 
   1  12  13       10.72      -29.93     38.27 o 
   2  12  13      799.77      726.46     66.66 o 
   0   0  14    15412.92    16820.51    940.14 o 
   1   0  14     2584.32     2749.23    117.67 o 
   2   0  14     3850.31     3847.57    159.62 o 
   3   0  14     6812.78     7372.24    296.30 o 
   4   0  14    10649.25    11807.79    467.78 o 
   5   0  14     3438.26     3671.56    168.98 o 
   6   0  14     7451.59     8463.81    373.12 o 
   7   0  14      230.38      198.03     41.74 o 
   8   0  14     2693.60     3066.37    163.79 o 
   9   0  14        0.12       10.51     27.52 o 
  10   0  14     1364.80     1328.05     84.29 o 
  11   0  14      423.42      356.86     62.63 o 
  12   0  14     1533.66     1472.08     93.68 o 
  13   0  14     1428.64     1737.45    124.43 o 
  14   0  14     1605.01     1578.81    117.93 o 
  15   0  14       31.51       21.85     47.34 o 
  16   0  14      611.39      494.83     65.48 o 
  17   0  14      148.05       61.19     54.77 o 
  18   0  14     1131.73     1082.65    103.31 o 
   1   1  14      598.89      484.34     23.45 o 
   2   1  14      119.58       93.89     16.15 o 
   3   1  14     1344.79     1279.92     44.22 o 
   4   1  14       13.79       -0.38     13.41 o 
   5   1  14     1094.85      996.96     44.04 o 
   6   1  14       82.86       74.69     18.43 o 
   7   1  14      291.51      141.66     20.16 o 
   8   1  14      162.49      135.49     20.42 o 
   9   1  14       39.78       38.74     26.93 o 
  10   1  14      266.12      195.31     27.20 o 
  11   1  14      627.50      505.32     51.50 o 
  12   1  14       34.04        7.17     25.06 o 
  13   1  14      391.06      288.22     38.93 o 
  14   1  14       15.38       30.67     27.92 o 
  15   1  14        1.75      -14.58     33.46 o 
  16   1  14      114.72       95.85     37.34 o 
  17   1  14      137.53      156.20     40.46 o 
  18   1  14      222.27      246.66     44.37 o 
   0   2  14     1703.89     1703.20     78.92 o 
   1   2  14      542.35      472.16     23.12 o 
   2   2  14     4287.10     4472.76    130.58 o 
   3   2  14       92.36       25.84     14.16 o 
   4   2  14     3267.52     3413.30    105.44 o 
   5   2  14     1202.22     1254.17     52.10 o 
   6   2  14     1589.95     1444.36     68.78 o 
   7   2  14      110.08       80.74     20.87 o 
   8   2  14     1568.79     1469.48     64.32 o 
   9   2  14      198.83      131.35     22.88 o 
  10   2  14     4112.86     4463.63    163.51 o 
  11   2  14      129.08       97.56     23.95 o 
  12   2  14     3969.22     4345.55    170.69 o 
  13   2  14      301.30      194.91     30.64 o 
  14   2  14     1094.77     1102.33     86.12 o 
  15   2  14        5.41       -8.04     29.48 o 
  16   2  14     1653.46     1583.71    103.03 o 
  17   2  14        4.29        6.92     34.34 o 
  18   2  14      394.47      299.00     46.64 o 
   1   3  14        3.49      -13.81     14.49 o 
   2   3  14      385.44      303.66     24.32 o 
   3   3  14        1.00        1.22     15.63 o 
   4   3  14       94.28       60.51     16.69 o 
   5   3  14     1972.36     2316.60     99.49 o 
   6   3  14        4.07      -15.24     19.39 o 
   7   3  14      150.68      126.33     22.87 o 
   8   3  14       54.26       47.00     21.39 o 
   9   3  14      176.06      101.71     28.81 o 
  10   3  14      670.63      548.89     37.95 o 
  11   3  14      252.54      168.03     26.80 o 
  12   3  14       68.38       26.42     24.27 o 
  13   3  14      627.86      641.83     41.78 o 
  14   3  14      100.31       55.60     30.43 o 
  15   3  14      447.77      407.22     41.74 o 
  16   3  14        1.17        8.45     34.46 o 
  17   3  14       24.55       24.00     35.26 o 
   0   4  14     5609.16     6086.79    272.55 o 
   1   4  14       23.00       14.95     17.16 o 
   2   4  14     2463.30     2579.81     93.62 o 
   3   4  14      361.29      293.85     22.40 o 
   4   4  14     2383.97     2397.37     83.08 o 
   5   4  14        9.64        7.13     19.79 o 
   6   4  14     4674.65     4749.48    172.54 o 
   7   4  14      287.88      214.29     25.82 o 
   8   4  14     2361.47     2446.41     97.82 o 
   9   4  14      976.21      862.11     48.67 o 
  10   4  14     1692.44     1752.90     76.13 o 
  11   4  14      105.94       47.86     26.69 o 
  12   4  14      700.32      573.60     40.37 o 
  13   4  14       58.93       43.41     29.26 o 
  14   4  14     1955.87     2086.25     89.84 o 
  15   4  14       72.31       40.22     33.21 o 
  16   4  14     1382.68     1445.87     77.21 o 
  17   4  14        4.31      -39.57     39.57 o 
   1   5  14     2061.80     1916.12     79.12 o 
   2   5  14      288.22      229.35     25.60 o 
   3   5  14     3346.03     3487.15    130.91 o 
   4   5  14      502.93      366.68     27.49 o 
   5   5  14     3750.11     3788.53    132.58 o 
   6   5  14       40.67       55.54     28.16 o 
   7   5  14     1575.73     1521.63     67.23 o 
   8   5  14       22.15       32.03     23.43 o 
   9   5  14      357.33      278.97     30.26 o 
  10   5  14      152.46      119.82     27.40 o 
  11   5  14     1391.22     1351.15     64.21 o 
  12   5  14       29.44      -11.17     26.82 o 
  13   5  14      288.32      229.19     33.70 o 
  14   5  14      302.08      265.01     36.00 o 
  15   5  14      296.36      215.84     43.64 o 
  16   5  14      168.00      146.59     36.15 o 
   0   6  14      446.47      446.97     46.23 o 
   1   6  14       16.43       41.31     21.90 o 
   2   6  14      675.57      685.00     42.74 o 
   3   6  14       68.56       16.91     21.82 o 
   4   6  14      825.19      732.50     42.14 o 
   5   6  14       45.13       49.52     28.12 o 
   6   6  14     1174.37      991.20     60.57 o 
   7   6  14      590.39      564.74     45.51 o 
   8   6  14     1088.14     1095.59     52.04 o 
   9   6  14       61.26       19.81     25.18 o 
  10   6  14      392.72      311.18     33.55 o 
  11   6  14        1.07       -8.58     28.52 o 
  12   6  14      499.68      474.65     38.75 o 
  13   6  14       38.47       45.49     31.23 o 
  14   6  14      138.43       66.07     34.06 o 
  15   6  14       62.71       29.17     35.51 o 
   1   7  14     6008.40     6821.92    243.76 o 
   2   7  14       52.30      139.20     51.80 o 
   3   7  14      405.69      384.88     32.75 o 
   4   7  14        1.39       25.09     28.71 o 
   5   7  14     1162.67     1077.97     65.21 o 
   6   7  14        6.06      -30.14     30.14 o 
   7   7  14     1096.86     1107.95     72.31 o 
   8   7  14       23.79       -5.56     30.91 o 
   9   7  14     1638.99     1818.85     94.82 o 
  10   7  14       38.71       -8.86     34.00 o 
  11   7  14     1187.57     1207.20     92.48 o 
  12   7  14       93.70       56.13     34.81 o 
  13   7  14      693.56      646.91     48.30 o 
  14   7  14       53.69       29.01     34.87 o 
   0   8  14      423.98      302.45     44.39 o 
   1   8  14        0.00       -9.61     25.66 o 
   2   8  14      276.58      209.57     30.31 o 
   3   8  14      643.51      666.52     49.45 o 
   4   8  14      118.67      100.58     27.42 o 
   5   8  14      225.68      215.31     40.74 o 
   6   8  14       93.39       39.75     40.00 o 
   7   8  14       28.82        1.06     33.09 o 
   8   8  14      339.65      169.28     37.68 o 
   9   8  14       52.78       14.38     35.96 o 
  10   8  14      408.91      350.58     94.37 o 
  11   8  14        2.14      -52.63     52.63 o 
  12   8  14      303.01      279.64     53.05 o 
  13   8  14        0.15      -41.34     41.34 o 
   1   9  14      966.40      948.69     54.24 o 
   2   9  14      459.53      413.88     37.11 o 
   3   9  14     1357.21     1287.88     64.53 o 
   4   9  14        0.10       35.44     29.64 o 
   5   9  14      905.87      775.73     58.07 o 
   6   9  14       91.60      128.61     38.43 o 
   7   9  14     1324.24     1406.79     83.17 o 
   8   9  14      224.23      153.88     40.65 o 
   9   9  14     1979.32     2224.44    113.92 o 
  10   9  14      124.30      171.21     43.82 o 
  11   9  14     1389.01     1492.59     89.13 o 
   0  10  14       59.83       55.20     47.12 o 
   1  10  14       18.82       33.05     31.88 o 
   2  10  14       95.45       58.66     32.84 o 
   3  10  14      447.71      538.36     44.70 o 
   4  10  14       15.72       28.97     35.47 o 
   5  10  14      235.85      215.49     54.92 o 
   6  10  14        6.12       -6.03     39.07 o 
   7  10  14       63.41       66.15     44.09 o 
   8  10  14       26.54       44.77     42.36 o 
   9  10  14      220.18      160.58     44.52 o 
   1  11  14     1206.03     1333.97     70.37 o 
   2  11  14        0.00       -5.93     34.59 o 
   3  11  14      603.11      658.45     49.95 o 
   4  11  14       68.30        9.95     40.07 o 
   5  11  14      647.85      529.46     59.64 o 
   1   1  15     2244.90     2239.10     70.78 o 
   2   1  15      326.95      246.97     18.59 o 
   3   1  15     2518.88     2725.16     87.62 o 
   4   1  15       48.45       23.84     16.15 o 
   5   1  15     3114.07     3255.35    114.41 o 
   6   1  15       86.83       93.58     20.73 o 
   7   1  15      901.86      865.03     41.70 o 
   8   1  15      615.04      531.71     37.10 o 
   9   1  15     1102.43      980.68     53.31 o 
  10   1  15       55.51       38.04     25.47 o 
  11   1  15     3221.91     3695.02    150.39 o 
  12   1  15      446.94      395.53     35.48 o 
  13   1  15     1856.87     2088.40     95.20 o 
  14   1  15       42.26       38.43     43.45 o 
  15   1  15     1420.84     1638.54     88.52 o 
  16   1  15       19.78      -27.24     37.60 o 
  17   1  15      518.33      372.34     48.66 o 
   0   2  15      497.63      439.68     32.75 o 
   1   2  15       18.38        5.70     15.11 o 
   2   2  15      181.97      140.14     21.38 o 
   3   2  15      261.64      203.76     18.92 o 
   4   2  15      554.16      449.39     25.21 o 
   5   2  15       15.68       -4.60     19.95 o 
   6   2  15      438.52      399.12     39.73 o 
   7   2  15        0.02       15.04     21.50 o 
   8   2  15      119.90       65.44     26.12 o 
   9   2  15      239.71      164.28     26.05 o 
  10   2  15       27.96        5.88     24.71 o 
  11   2  15      214.03      238.55     31.13 o 
  12   2  15      141.66       91.98     29.56 o 
  13   2  15       22.96       45.68     30.38 o 
  14   2  15      490.87      526.09     43.71 o 
  15   2  15       22.02       59.28     47.20 o 
  16   2  15      220.41      174.36     44.06 o 
  17   2  15      161.37      182.54     51.00 o 
   1   3  15     2077.88     2133.83     75.67 o 
   2   3  15       10.88      -16.45     16.45 o 
   3   3  15     1169.38     1139.11     46.88 o 
   4   3  15      894.78      889.95     40.43 o 
   5   3  15     1268.99     1168.08     54.79 o 
   6   3  15       50.82       68.98     22.46 o 
   7   3  15     1894.53     1888.38     87.75 o 
   8   3  15        4.56        8.52     23.79 o 
   9   3  15      295.09      212.76     28.21 o 
  10   3  15      115.86       52.06     25.28 o 
  11   3  15     2592.70     3049.94    120.11 o 
  12   3  15        6.03      -18.14     27.83 o 
  13   3  15     1572.29     1933.75     90.54 o 
  14   3  15       44.87       38.01     31.40 o 
  15   3  15      984.75     1110.67     65.67 o 
  16   3  15       62.33      -16.97     36.96 o 
   0   4  15      252.97      178.33     33.35 o 
   1   4  15        7.29       -7.47     22.15 o 
   2   4  15      806.96      772.89     39.16 o 
   3   4  15        6.23       24.17     22.35 o 
   4   4  15     1600.23     1619.68     65.22 o 
   5   4  15       60.67       22.02     21.79 o 
   6   4  15     4862.26     5755.66    205.61 o 
   7   4  15      138.77       43.35     21.30 o 
   8   4  15        1.97      -18.23     23.40 o 
   9   4  15        6.89       30.09     27.48 o 
  10   4  15      761.76      641.91     41.77 o 
  11   4  15       50.85       43.61     27.86 o 
  12   4  15      399.50      261.11     33.18 o 
  13   4  15        7.07       40.51     30.33 o 
  14   4  15     1180.23     1395.22     74.16 o 
  15   4  15       12.54       36.67     35.52 o 
  16   4  15       97.85      109.30     39.06 o 
   1   5  15     1435.56     1583.86     69.14 o 
   2   5  15      398.40      325.27     28.75 o 
   3   5  15     1384.07     1568.04     68.47 o 
   4   5  15      186.05      114.81     23.75 o 
   5   5  15     2270.99     2346.12    101.82 o 
   6   5  15      597.92      567.41     40.46 o 
   7   5  15      368.31      324.89     31.98 o 
   8   5  15      433.66      322.89     33.63 o 
   9   5  15     1195.00     1126.20     58.14 o 
  10   5  15      253.11      270.94     32.41 o 
  11   5  15       47.82      -20.74     28.30 o 
  12   5  15      247.17      237.68     34.01 o 
  13   5  15      392.18      279.80     52.28 o 
  14   5  15        9.20       -2.27     42.89 o 
  15   5  15     1092.91     1134.09     78.11 o 
   0   6  15       25.07       15.50     31.89 o 
   1   6  15       62.15       13.11     23.19 o 
   2   6  15     1172.05     1184.97     69.97 o 
   3   6  15        2.99      -13.90     23.97 o 
   4   6  15       97.38       93.95     28.79 o 
   5   6  15       27.67       -1.84     29.02 o 
   6   6  15      979.33      852.13     56.72 o 
   7   6  15      144.10      152.53     34.25 o 
   8   6  15      230.95      156.57     31.93 o 
   9   6  15        0.29      -31.61     31.61 o 
  10   6  15      902.52      979.94     66.08 o 
  11   6  15      174.41      121.85     31.36 o 
  12   6  15      692.43      646.87     47.62 o 
  13   6  15      131.82      136.86     35.50 o 
  14   6  15      572.01      664.68     61.15 o 
   1   7  15      381.81      275.19     46.32 o 
   2   7  15       62.75       47.19     25.29 o 
   3   7  15      355.36      318.03     33.23 o 
   4   7  15       52.14       62.44     29.23 o 
   5   7  15       93.55       58.65     37.90 o 
   6   7  15       57.90       71.69     33.04 o 
   7   7  15      700.75      674.91     52.27 o 
   8   7  15       79.46      -21.97     33.32 o 
   9   7  15      157.55      151.71     37.18 o 
  10   7  15       72.85       22.18     35.46 o 
  11   7  15      245.34      273.88     44.37 o 
  12   7  15        1.99      -44.84     44.84 o 
  13   7  15      565.16      713.38     60.93 o 
   0   8  15     4556.16     4818.87    254.05 o 
   1   8  15       31.58       -3.88     27.55 o 
   2   8  15      610.62      663.71     43.93 o 
   3   8  15       89.07       67.85     31.96 o 
   4   8  15     1619.56     1600.82     98.47 o 
   5   8  15      256.16      164.04     38.38 o 
   6   8  15     1043.49     1157.59     71.51 o 
   7   8  15        0.90       24.41     34.30 o 
   8   8  15     1477.26     1607.96     88.60 o 
   9   8  15      100.00       86.17     39.68 o 
  10   8  15     1797.06     2041.58    107.42 o 
  11   8  15       48.23       34.96     41.93 o 
  12   8  15      709.72      804.09     75.79 o 
   1   9  15      642.02      663.58     45.73 o 
   2   9  15       35.65       40.09     30.49 o 
   3   9  15      469.69      516.62     41.99 o 
   4   9  15      185.94      149.55     39.92 o 
   5   9  15      257.75      295.99     45.41 o 
   6   9  15       13.27       -8.36     38.30 o 
   7   9  15        0.99      -39.72     40.66 o 
   8   9  15       80.88       54.90     43.16 o 
   9   9  15       87.07       14.59     40.70 o 
  10   9  15      437.77      439.59     53.26 o 
   0  10  15     1837.52     2298.03    179.95 o 
   1  10  15      130.82      108.33     35.04 o 
   2  10  15     1650.67     1962.09     90.43 o 
   3  10  15       74.31      119.82     36.54 o 
   4  10  15     1539.26     1875.09    102.82 o 
   5  10  15        5.72      -17.85     42.65 o 
   6  10  15     1649.44     1921.15    130.56 o 
   7  10  15       19.84       12.02     44.10 o 
   1  11  15      261.03      231.17     53.51 o 
   0   0  16     8288.41     8858.98    503.16 o 
   1   0  16       47.10       64.05     24.24 o 
   2   0  16    10287.17    12414.67    494.45 o 
   3   0  16      730.39      658.44     42.03 o 
   4   0  16     5114.70     5429.01    274.12 o 
   5   0  16       30.21       47.32     29.52 o 
   6   0  16     8362.16     9770.13    481.12 o 
   7   0  16      415.24      338.80     41.04 o 
   8   0  16      821.53      654.29     56.29 o 
   9   0  16       33.93       41.76     33.04 o 
  10   0  16     7701.14     8845.60    510.51 o 
  11   0  16      548.34      546.95     65.90 o 
  12   0  16     3328.88     4010.32    250.98 o 
  13   0  16      243.48      182.88     54.71 o 
  14   0  16     1977.36     1879.29    139.54 o 
  15   0  16      285.32      254.73     60.76 o 
  16   0  16      368.21      239.11     61.94 o 
   1   1  16     1611.37     1796.99     68.49 o 
   2   1  16       53.74       41.63     15.58 o 
   3   1  16     1548.40     1669.43     58.99 o 
   4   1  16     1098.08     1087.81     48.42 o 
   5   1  16      247.44      207.92     23.91 o 
   6   1  16       96.01       95.39     22.75 o 
   7   1  16      452.17      319.74     35.97 o 
   8   1  16        0.90       -2.24     24.00 o 
   9   1  16      511.24      460.31     39.57 o 
  10   1  16      211.78      215.92     31.57 o 
  11   1  16        6.36      -26.91     26.91 o 
  12   1  16       44.59       22.16     29.57 o 
  13   1  16       21.02      -32.85     32.85 o 
  14   1  16       59.95       40.54     50.98 o 
  15   1  16       18.78       11.16     38.17 o 
  16   1  16        0.02       21.08     41.12 o 
   0   2  16      939.60      829.62     52.70 o 
   1   2  16      138.34       91.74     18.95 o 
   2   2  16     1761.53     1798.56     62.31 o 
   3   2  16      498.07      424.14     40.05 o 
   4   2  16     1600.33     1690.58    111.60 o 
   5   2  16      178.77      102.22     23.83 o 
   6   2  16     3618.87     3953.53    146.51 o 
   7   2  16      595.25      501.09     38.31 o 
   8   2  16     1758.27     1874.37     79.92 o 
   9   2  16      453.99      413.06     35.22 o 
  10   2  16      863.16      825.83     51.83 o 
  11   2  16       22.22       10.10     28.21 o 
  12   2  16      947.10      798.65     51.33 o 
  13   2  16       87.75       98.13     34.12 o 
  14   2  16      258.38      284.07     39.53 o 
  15   2  16      125.16      151.03     40.76 o 
  16   2  16      671.24      697.84    127.56 o 
   1   3  16       42.21       58.89     20.21 o 
   2   3  16       72.56       60.21     20.54 o 
   3   3  16     1362.53     1383.47     58.13 o 
   4   3  16      184.68      103.58     24.09 o 
   5   3  16     4045.81     4307.52    158.50 o 
   6   3  16       44.33       25.06     23.74 o 
   7   3  16      166.13      125.56     25.90 o 
   8   3  16      207.64      151.81     34.33 o 
   9   3  16       94.34       90.05     27.05 o 
  10   3  16       14.94      -25.25     25.25 o 
  11   3  16      147.23       91.76     31.15 o 
  12   3  16       14.47       -7.53     30.55 o 
  13   3  16      174.39       61.06     33.68 o 
  14   3  16        6.53      -37.23     37.23 o 
  15   3  16      271.24      222.89     40.86 o 
   0   4  16     5102.32     5157.23    263.76 o 
   1   4  16      362.97      317.55     29.03 o 
   2   4  16      956.39      907.88     47.08 o 
   3   4  16     1331.75     1267.80     58.89 o 
   4   4  16     3897.09     4055.73    161.83 o 
   5   4  16      415.79      374.74     40.66 o 
   6   4  16      932.94      729.05     43.63 o 
   7   4  16        0.00       -9.33     25.43 o 
   8   4  16     1528.99     1607.71     73.38 o 
   9   4  16        5.33        0.03     25.94 o 
  10   4  16     1407.12     1295.10     63.97 o 
  11   4  16       16.10       15.46     27.93 o 
  12   4  16     1181.27     1178.29     65.87 o 
  13   4  16        0.74       24.64     34.84 o 
  14   4  16     1170.40     1249.66     70.93 o 
  15   4  16        4.29       26.65     38.06 o 
   1   5  16     2165.04     2322.62     94.41 o 
   2   5  16       12.65       -6.39     22.81 o 
   3   5  16     1502.47     1527.98     68.34 o 
   4   5  16        8.07       39.57     29.15 o 
   5   5  16     1158.04     1121.76     65.62 o 
   6   5  16        0.24      -28.09     28.09 o 
   7   5  16     1061.71      949.05     63.13 o 
   8   5  16        0.12      -22.55     29.55 o 
   9   5  16      557.86      552.54     41.56 o 
  10   5  16       26.60       46.22     29.92 o 
  11   5  16      851.80      738.25     66.19 o 
  12   5  16       19.26       -0.52     37.17 o 
  13   5  16      781.93      748.47     51.01 o 
  14   5  16       10.23       82.26     37.96 o 
   0   6  16      205.35      168.39     38.98 o 
   1   6  16       91.32       33.48     25.15 o 
   2   6  16      364.27      324.93     32.62 o 
   3   6  16       83.01       55.08     26.28 o 
   4   6  16      277.24      287.05     38.79 o 
   5   6  16       25.11       -7.65     30.72 o 
   6   6  16     1325.42     1311.16     75.11 o 
   7   6  16      145.72      118.86     35.07 o 
   8   6  16     1481.27     1612.67     87.71 o 
   9   6  16        2.29        4.97     34.49 o 
  10   6  16       64.39       22.23     38.90 o 
  11   6  16        0.01      -10.17     35.89 o 
  12   6  16      243.76      238.00     45.55 o 
  13   6  16      276.28      215.89     39.83 o 
   1   7  16      552.77      624.26     45.56 o 
   2   7  16       27.63      -13.88     26.66 o 
   3   7  16      247.35      262.59     46.63 o 
   4   7  16       10.19       28.08     32.77 o 
   5   7  16      807.00      743.61     56.42 o 
   6   7  16       80.46       42.86     36.45 o 
   7   7  16     1066.04     1117.11     70.60 o 
   8   7  16       49.57        3.96     32.65 o 
   9   7  16      990.01     1101.09     86.11 o 
  10   7  16       39.33        3.48     37.74 o 
  11   7  16     1416.75     1405.60    121.51 o 
  12   7  16       22.40      -40.89     40.89 o 
   0   8  16        1.91       61.42     43.33 o 
   1   8  16      930.55     1001.18     57.22 o 
   2   8  16      126.49       79.74     31.16 o 
   3   8  16       29.81       24.42     32.86 o 
   4   8  16      291.91      223.36     54.21 o 
   5   8  16       28.22       26.94     36.76 o 
   6   8  16        2.32      -26.80     43.90 o 
   7   8  16      288.68      204.39     43.95 o 
   8   8  16      302.69      257.76     46.12 o 
   9   8  16      228.60      139.83     44.08 o 
  10   8  16      352.96      373.15     58.75 o 
   1   9  16     2334.77     2268.40     99.39 o 
   2   9  16        2.45        1.80     33.04 o 
   3   9  16      547.23      469.48     46.44 o 
   4   9  16        0.00      -24.33     39.97 o 
   5   9  16      460.20      376.59     66.19 o 
   6   9  16        8.48       12.95     42.13 o 
   7   9  16     1169.63     1323.18     83.11 o 
   8   9  16        6.41       -5.16     47.58 o 
   0  10  16      107.46      108.01     52.07 o 
   1  10  16       10.10        0.27     34.91 o 
   2  10  16       99.46      130.77     48.89 o 
   3  10  16       26.22       -6.74     44.32 o 
   4  10  16      173.95      173.23     48.67 o 
   1   1  17     2556.26     2794.53     91.09 o 
   2   1  17       98.86       63.23     18.33 o 
   3   1  17     1010.79     1029.33     47.28 o 
   4   1  17        0.95       -7.18     19.78 o 
   5   1  17     2415.53     2690.84    112.88 o 
   6   1  17      316.84      300.77     31.81 o 
   7   1  17     1680.57     1629.79     76.93 o 
   8   1  17       32.83       13.22     26.38 o 
   9   1  17     1749.11     1833.92     85.36 o 
  10   1  17       42.29       50.82     30.36 o 
  11   1  17     3132.34     3621.65    162.01 o 
  12   1  17       20.77      -39.16     39.16 o 
  13   1  17     1112.49     1117.45     69.19 o 
  14   1  17       49.42       63.98     38.77 o 
  15   1  17      437.55      387.90     48.68 o 
   0   2  17      175.79      185.87     40.30 o 
   1   2  17       12.55        8.00     18.83 o 
   2   2  17        8.24       42.64     20.45 o 
   3   2  17      337.32      240.62     27.91 o 
   4   2  17     1540.00     1609.37     71.60 o 
   5   2  17      123.62      129.16     33.54 o 
   6   2  17      137.31       79.84     28.28 o 
   7   2  17      293.78      269.39     33.05 o 
   8   2  17        9.31        0.67     33.56 o 
   9   2  17       10.88       12.69     34.84 o 
  10   2  17      148.00       97.15     31.47 o 
  11   2  17        3.49      -30.61     30.61 o 
  12   2  17        9.45      -12.93     31.92 o 
  13   2  17       18.07       11.38     34.21 o 
  14   2  17       16.18       16.45     38.08 o 
  15   2  17        3.70       -2.33     40.10 o 
   1   3  17      998.98      948.80     48.40 o 
   2   3  17       20.97       33.41     21.23 o 
   3   3  17      748.04      845.85     65.93 o 
   4   3  17       94.80       46.47     26.50 o 
   5   3  17     1385.02     1300.15     98.23 o 
   6   3  17        9.95       28.44     24.54 o 
   7   3  17     1173.29     1205.47     60.01 o 
   8   3  17       34.89       76.74     27.46 o 
   9   3  17      796.71      933.12     55.12 o 
  10   3  17      181.42      126.86     33.21 o 
  11   3  17      430.76      411.77     59.68 o 
  12   3  17        0.00       34.02     33.17 o 
  13   3  17       75.66       58.55     35.70 o 
  14   3  17        6.88       26.50     39.41 o 
   0   4  17     1484.96     1528.42    100.09 o 
   1   4  17       11.96        9.49     23.96 o 
   2   4  17     1806.13     2123.54     87.59 o 
   3   4  17      161.79      138.71     32.73 o 
   4   4  17     1919.29     2082.86    108.27 o 
   5   4  17       26.45       22.53     28.71 o 
   6   4  17      971.23      981.35     80.48 o 
   7   4  17      101.75       35.43     31.49 o 
   8   4  17      329.04      191.82     34.55 o 
   9   4  17        0.16      -30.08     30.08 o 
  10   4  17      704.57      667.72     64.66 o 
  11   4  17        1.21      -24.36     32.50 o 
  12   4  17      485.42      440.71     47.77 o 
  13   4  17       15.13       -8.26     37.82 o 
  14   4  17      449.79      433.52     48.60 o 
   1   5  17     1675.97     1790.20     78.47 o 
   2   5  17       39.22       46.84     26.25 o 
   3   5  17      502.58      452.59     52.34 o 
   4   5  17      194.74      197.67     35.30 o 
   5   5  17      803.40      714.51     68.13 o 
   6   5  17        5.58       43.64     54.29 o 
   7   5  17      905.38      772.31     52.65 o 
   8   5  17      124.77       63.65     36.52 o 
   9   5  17     1015.57     1077.74     70.39 o 
  10   5  17       18.79      -12.89     35.07 o 
  11   5  17      308.61      221.62     40.69 o 
  12   5  17      153.02      246.50     47.20 o 
  13   5  17      564.39      544.46     55.93 o 
   0   6  17       79.17       35.96     48.77 o 
   1   6  17       83.37       74.59     27.67 o 
   2   6  17       34.51       10.32     27.21 o 
   3   6  17        5.27      -44.13     44.13 o 
   4   6  17        1.99       10.54     33.89 o 
   5   6  17        3.32       15.41     33.86 o 
   6   6  17      372.28      316.43     47.27 o 
   7   6  17        6.42       17.95     37.14 o 
   8   6  17      589.72      641.39     55.32 o 
   9   6  17        0.76      -34.41     39.19 o 
  10   6  17     1196.19     1282.57    102.87 o 
  11   6  17       85.03      108.96     73.90 o 
  12   6  17      825.05      885.62     67.23 o 
   1   7  17       25.95       -5.45     28.74 o 
   2   7  17        0.09      -28.90     28.90 o 
   3   7  17      364.24      355.82     43.11 o 
   4   7  17        6.65      -23.86     35.21 o 
   5   7  17       78.15       60.00     36.88 o 
   6   7  17       42.40       34.36     38.02 o 
   7   7  17      346.37      206.30     41.93 o 
   8   7  17      151.68       63.11     42.34 o 
   9   7  17      344.75      386.48     50.62 o 
  10   7  17        0.27       -8.65     46.45 o 
   0   8  17     3291.86     4211.03    230.14 o 
   1   8  17       12.17       16.90     32.48 o 
   2   8  17      738.70      683.06     52.07 o 
   3   8  17        4.70       36.14     39.37 o 
   4   8  17      392.54      285.57     46.04 o 
   5   8  17       15.84       61.60     40.05 o 
   6   8  17      442.63      414.70     48.89 o 
   7   8  17      225.09      278.09     47.42 o 
   8   8  17     1865.42     2440.58    115.94 o 
   1   9  17       54.05      -22.14     35.95 o 
   2   9  17       25.46       -9.18     38.82 o 
   3   9  17      287.62      237.35     49.64 o 
   4   9  17       45.67        2.83     57.79 o 
   5   9  17       39.11       68.32     46.40 o 
   0   0  18     2074.60     2126.37    140.89 o 
   1   0  18        5.07       -1.87     28.99 o 
   2   0  18     5138.01     5825.15    295.61 o 
   3   0  18       18.69       -6.74     34.49 o 
   4   0  18     2194.90     2485.83    140.68 o 
   5   0  18     1499.99     1870.91    183.19 o 
   6   0  18     4402.69     5328.95    273.01 o 
   7   0  18       90.26       92.95     62.81 o 
   8   0  18     1603.93     1599.08    118.80 o 
   9   0  18     1124.13     1313.36    107.08 o 
  10   0  18     5452.48     6150.30    365.98 o 
  11   0  18      292.26      241.95     56.34 o 
  12   0  18     3530.07     4229.11    266.53 o 
  13   0  18       75.68       59.64     56.59 o 
  14   0  18      892.10     1060.89    118.81 o 
   1   1  18       61.42       39.85     22.09 o 
   2   1  18      151.41      104.20     23.69 o 
   3   1  18       91.39       59.20     26.19 o 
   4   1  18        0.30      -26.05     26.05 o 
   5   1  18     1151.13     1218.70     63.14 o 
   6   1  18      145.38      110.32     32.65 o 
   7   1  18       78.62       73.98     28.97 o 
   8   1  18       79.02       61.59     30.26 o 
   9   1  18      340.25      243.50     36.18 o 
  10   1  18      454.04      412.50     43.82 o 
  11   1  18      152.43       90.46     44.34 o 
  12   1  18        0.59        8.07     37.98 o 
  13   1  18        4.90       27.72     40.08 o 
  14   1  18       48.94       -4.49     41.42 o 
   0   2  18     4447.17     4637.29    214.04 o 
   1   2  18       36.75       13.53     22.25 o 
   2   2  18     1179.09     1239.23     81.11 o 
   3   2  18      128.45      118.37     28.81 o 
   4   2  18      637.81      560.88     45.54 o 
   5   2  18       73.00       83.99     36.02 o 
   6   2  18     1668.87     1637.16     78.45 o 
   7   2  18        1.24      -12.02     27.96 o 
   8   2  18      173.68      144.50     32.06 o 
   9   2  18      152.40       67.38     52.90 o 
  10   2  18     1308.11     1312.87     70.18 o 
  11   2  18        2.73      -28.57     34.33 o 
  12   2  18      914.42      984.41    106.51 o 
  13   2  18      206.78      157.54     42.82 o 
   1   3  18     1130.30     1275.93     60.74 o 
   2   3  18       49.38       57.90     27.50 o 
   3   3  18     1744.22     1792.49     82.86 o 
   4   3  18        0.92      -15.20     27.78 o 
   5   3  18      470.02      392.63     59.55 o 
   6   3  18      167.42      162.90     33.13 o 
   7   3  18       18.76       36.05     32.19 o 
   8   3  18      100.17       49.45     31.95 o 
   9   3  18       62.91       61.59     33.24 o 
  10   3  18       89.35      -23.69     37.21 o 
  11   3  18       59.37       -0.14     44.53 o 
  12   3  18        0.17      -35.16     35.87 o 
  13   3  18      116.75      128.43     40.47 o 
   0   4  18     2034.12     2308.11    134.21 o 
   1   4  18      358.56      298.96     32.20 o 
   2   4  18     1928.23     2175.40     97.79 o 
   3   4  18      353.26      410.73     52.91 o 
   4   4  18     2040.23     2338.63    113.27 o 
   5   4  18        0.91      -29.78     32.60 o 
   6   4  18     1630.99     1674.69     89.58 o 
   7   4  18       82.92       24.10     33.29 o 
   8   4  18     1889.78     2111.06     98.27 o 
   9   4  18        0.48      -26.79     37.55 o 
  10   4  18      851.86      893.30     62.22 o 
  11   4  18      145.07      187.45     39.50 o 
  12   4  18      852.20      952.74     63.34 o 
   1   5  18      397.24      260.83     32.84 o 
   2   5  18       44.33       47.49     34.05 o 
   3   5  18      421.49      456.68     48.13 o 
   4   5  18        0.82      -33.39     33.39 o 
   5   5  18     1159.33     1116.53     70.33 o 
   6   5  18        9.68       -7.97     35.28 o 
   7   5  18     1078.68     1094.43     69.35 o 
   8   5  18      157.45       57.73     38.10 o 
   9   5  18      996.31      956.63     67.55 o 
  10   5  18        0.90       56.47     41.75 o 
  11   5  18      999.30     1047.69     79.60 o 
   0   6  18     2292.60     2608.98    153.15 o 
   1   6  18       19.13       43.19     30.12 o 
   2   6  18      560.64      524.79     50.54 o 
   3   6  18      608.34      609.71     64.95 o 
   4   6  18      488.44      510.47     49.92 o 
   5   6  18       87.75       10.69     36.82 o 
   6   6  18        0.68      -10.21     37.03 o 
   7   6  18       47.48       31.42     38.73 o 
   8   6  18      559.34      632.78     55.55 o 
   9   6  18       14.14        6.45     41.75 o 
  10   6  18      375.53      367.20     57.61 o 
   1   7  18      716.09      792.74     63.55 o 
   2   7  18       99.73       67.77     38.98 o 
   3   7  18      564.09      519.21     53.90 o 
   4   7  18        1.62       28.25     39.26 o 
   5   7  18      198.45      194.09     48.04 o 
   6   7  18       24.66      -28.45     40.84 o 
   7   7  18      647.77      682.73     59.58 o 
   8   7  18       80.47       63.28     45.18 o 
   0   8  18       51.33       35.35     49.78 o 
   1   8  18       64.52       88.16     39.15 o 
   2   8  18      115.90       83.26     43.54 o 
   3   8  18       84.46      131.13     43.45 o 
   4   8  18      192.30      194.77     46.28 o 
   5   8  18      114.40      118.62     46.88 o 
   6   8  18      307.26      342.04     51.32 o 
   1   1  19     1037.44     1012.63     48.87 o 
   2   1  19       77.44       62.91     29.76 o 
   3   1  19      689.79      646.84     47.50 o 
   4   1  19      410.26      391.11     40.15 o 
   5   1  19     1529.02     1597.19     77.57 o 
   6   1  19       88.20       86.84     32.04 o 
   7   1  19     1310.23     1442.33     73.42 o 
   8   1  19       56.46      -11.02     34.26 o 
   9   1  19      213.30      212.09     40.16 o 
  10   1  19        3.61      -13.86     37.10 o 
  11   1  19     2922.98     3455.00    159.78 o 
  12   1  19        0.76       31.66     41.99 o 
   0   2  19        0.93       -1.56     37.49 o 
   1   2  19       31.32       45.76     26.03 o 
   2   2  19      444.34      447.10     40.16 o 
   3   2  19      115.57       56.54     30.78 o 
   4   2  19      316.91      230.35     37.37 o 
   5   2  19       58.69       40.43     32.87 o 
   6   2  19      777.00      839.07    109.79 o 
   7   2  19        0.51       23.12     34.67 o 
   8   2  19        9.14      -31.90     31.90 o 
   9   2  19        2.83      -32.90     33.46 o 
  10   2  19       56.75       55.44     47.55 o 
  11   2  19       10.44        4.64     39.06 o 
  12   2  19        0.38        3.65     41.98 o 
   1   3  19     1800.05     2038.93     86.20 o 
   2   3  19       18.03       40.76     35.79 o 
   3   3  19     1376.72     1590.22     93.32 o 
   4   3  19       28.26        7.37     33.47 o 
   5   3  19     2706.34     3308.45    150.74 o 
   6   3  19       16.08       54.86     39.98 o 
   7   3  19      470.56      344.73     42.88 o 
   8   3  19        3.87       12.24     35.64 o 
   9   3  19      826.88      753.90     58.11 o 
  10   3  19       30.72       12.58     35.41 o 
  11   3  19      184.20       45.98     39.22 o 
   0   4  19        4.93      -26.43     38.78 o 
   1   4  19       14.99        4.65     31.83 o 
   2   4  19      925.98     1027.69    106.51 o 
   3   4  19       60.20       81.95     35.46 o 
   4   4  19      465.01      446.18     46.84 o 
   5   4  19       21.18       67.11     37.34 o 
   6   4  19      242.28      245.61     54.80 o 
   7   4  19       30.54       20.54     39.32 o 
   8   4  19       26.04       63.40     42.03 o 
   9   4  19       33.33       15.67     44.32 o 
  10   4  19      248.98      255.09     49.86 o 
   1   5  19      689.63      685.12     50.37 o 
   2   5  19      157.88      111.99     37.03 o 
   3   5  19      426.88      439.65     48.47 o 
   4   5  19       25.18       39.04     38.07 o 
   5   5  19      196.92      186.44     48.26 o 
   6   5  19       61.89       42.82     39.56 o 
   7   5  19      607.43      577.81     55.47 o 
   8   5  19      130.46      158.26     44.20 o 
   9   5  19      266.12      246.21     49.62 o 
   0   6  19      704.38      598.82     64.85 o 
   1   6  19       60.24       34.93     45.98 o 
   2   6  19      469.33      529.13     61.90 o 
   3   6  19       19.40       57.40     39.95 o 
   4   6  19      906.76      850.80     73.61 o 
   5   6  19       14.73        5.34     40.76 o 
   6   6  19     1553.07     1940.39    104.13 o 
   7   6  19       42.63       84.44     44.39 o 
   8   6  19      786.44      984.12     76.94 o 
   1   7  19      240.98      189.72     45.41 o 
   2   7  19        2.52      -41.51     41.51 o 
   3   7  19      522.65      668.66     65.79 o 
   4   7  19        3.33       -4.62     42.23 o 
   5   7  19      229.07      172.61     48.13 o 
   6   7  19      293.10      327.21     53.91 o 
   0   0  20      825.44      945.76    237.45 o 
   1   0  20        0.45       27.95     44.13 o 
   2   0  20      268.77      178.01     78.13 o 
   3   0  20     1959.79     2449.24    219.09 o 
   4   0  20      749.43      610.91    100.80 o 
   5   0  20       42.20       -2.58     50.96 o 
   6   0  20     1802.04     2008.24    144.93 o 
   7   0  20        0.50       -3.93     51.75 o 
   8   0  20      681.87      711.13     81.03 o 
   9   0  20        4.24      -19.39     56.48 o 
  10   0  20      680.30      547.87     76.42 o 
   1   1  20       12.91       49.63     49.52 o 
   2   1  20       29.83        5.84     33.52 o 
   3   1  20      115.39       53.15     34.12 o 
   4   1  20      228.97      162.67     37.63 o 
   5   1  20      262.17      261.72     69.23 o 
   6   1  20        3.34      -19.60     44.33 o 
   7   1  20       36.04       10.77     36.17 o 
   8   1  20      271.76      198.86     41.97 o 
   9   1  20      289.00      191.16     45.01 o 
  10   1  20      319.88      274.45     45.38 o 
   0   2  20     1004.46      887.07     72.29 o 
   1   2  20       82.69       89.46     37.85 o 
   2   2  20      672.87      660.55     56.01 o 
   3   2  20      375.81      367.41     46.01 o 
   4   2  20     2458.92     2770.35    120.73 o 
   5   2  20      153.84      143.82     39.20 o 
   6   2  20     2576.22     3061.81    141.66 o 
   7   2  20       96.50       44.94     38.42 o 
   8   2  20      533.24      529.10     51.65 o 
   9   2  20        0.17       -3.51     44.01 o 
  10   2  20     1140.41     1064.30     75.15 o 
   1   3  20        1.86      -35.47     35.47 o 
   2   3  20        0.03      -35.17     35.90 o 
   3   3  20       56.35       17.12     38.65 o 
   4   3  20       81.73       30.54     39.98 o 
   5   3  20       28.39       15.11     41.42 o 
   6   3  20       25.08       81.12     43.87 o 
   7   3  20      112.18      102.13     43.17 o 
   8   3  20        3.73      -38.72     38.72 o 
   9   3  20        7.16       -4.30     40.48 o 
   0   4  20     2048.12     2527.74    174.51 o 
   1   4  20        1.16       22.26     36.34 o 
   2   4  20     1593.40     1639.93     89.83 o 
   3   4  20      341.08      437.89     48.52 o 
   4   4  20      949.01     1227.27     76.32 o 
   5   4  20       45.96       35.61     43.61 o 
   6   4  20     1570.65     1828.22    108.11 o 
   7   4  20      332.20      366.51     72.03 o 
   8   4  20     1146.50     1656.02    102.74 o 
   1   5  20      473.97      419.71     49.19 o 
   2   5  20        0.05       43.41     39.84 o 
   3   5  20      865.19      864.68     87.79 o 
   4   5  20       19.34       31.12     41.71 o 
   5   5  20      748.68      736.23     61.69 o 
   6   5  20        2.30      -28.84     39.08 o 
   7   5  20      257.05      230.66     51.31 o 
   0   6  20      360.91      399.31    247.51 o 
   1   6  20       15.19      -43.92     43.92 o 
   2   6  20      391.20      411.76     51.69 o 
   3   6  20       13.53      -15.39     43.38 o 
   4   6  20     1232.84     1396.30     86.00 o 
   5   6  20        4.46       53.96     44.79 o 
   1   1  21     1037.93     1200.36     87.05 o 
   2   1  21       83.82       20.67     40.04 o 
   3   1  21      538.83      616.99     57.91 o 
   4   1  21       38.50       35.81     42.46 o 
   5   1  21     1607.97     1969.05    135.68 o 
   6   1  21       79.15       23.05     42.14 o 
   7   1  21      725.76      842.89     78.44 o 
   8   1  21       74.64       52.41     45.80 o 
   0   2  21      109.15       76.62     93.57 o 
   1   2  21        4.73      -41.72     41.72 o 
   2   2  21      296.32      236.58     72.52 o 
   3   2  21      593.97      672.11     60.39 o 
   4   2  21      128.35       85.62     45.37 o 
   5   2  21       20.63       -5.98     43.45 o 
   6   2  21       67.86      -37.09     40.75 o 
   7   2  21      610.12      683.34     80.03 o 
   1   3  21     1541.55     1847.58    106.78 o 
   2   3  21       34.95       36.08     43.43 o 
   3   3  21      501.64      533.33     57.39 o 
   4   3  21       46.27       38.72     45.05 o 
   5   3  21      788.53      806.88     68.74 o 
   6   3  21       17.94       33.85     46.54 o 
   7   3  21      921.61      973.56     77.93 o 
   0   4  21       48.10      -41.21     69.95 o 
   1   4  21        3.29      -31.72     41.09 o 
   2   4  21      104.27      112.74     42.18 o 
   3   4  21      106.90       55.42     59.46 o 
   4   4  21       76.07       78.05     46.70 o 
   5   4  21       14.14       -1.28     42.32 o 
   1   5  21      573.46      744.58     74.88 o 
   2   5  21      204.32      178.45     61.58 o 
   3   5  21      577.44      594.02     58.38 o 
   1   0  22       53.18      -59.32     97.80 o 
   2   0  22      464.66      418.99     88.84 o 
   3   0  22      206.69      403.79    102.04 o 
   4   0  22      327.25      371.37     83.93 o 
   5   0  22       35.43        1.67     72.77 o 
   1   1  22      146.74       27.60     73.37 o 
   2   1  22       52.31       76.74     60.21 o 
   3   1  22       68.53       42.48     85.99 o 
   4   1  22        1.99      -95.26    131.67 o 
   0   2  22     1351.93     1659.13    229.50 o 
   1   2  22       61.34      -10.88     72.40 o 
   2   2  22     1499.95     1833.63    158.88 o 
   3   2  22      104.91       72.71     52.60 o 
   4   2  22      489.34      558.48     76.80 o 
   1   3  22       25.05      -40.63     70.11 o 
   2   3  22       14.04      -29.83     50.07 o 
                                                 
